# Supplementary material for: Inter-species interactions between two bacterial flower commensals and a floral pathogen reduce disease incidence and alter pathogen activity
Source: mBio. 2024 Feb 20;15(3):e00213-24. doi: 10.1128/mbio.00213-24 (PMC10936193; doi:10.1128/mbio.00213-24)
Supplement: Table S1 — Genes that were differentially expressed in Erwinia amylovora, Pantoea CT-1039, and Pseudomonas CT-1059 in ternary co-culture. [file mbio.00213-24-s0002.xlsx]

## Sheet: suppl_table_1
Suppl. table 1. The table shows the genes that were differentially expressed in Erwinia amylovora (Ea), Pantoea CT-1039 (Pa) and Pseudomonas CT-1059 (Ps) in ternary co-culture.
		locus_tag	mean	baseMean	log2FoldChange	lfcSE	stat	pvalue	padj	Strain	Col	class	category	class	description
	L0001	Ea_02031	139.735	60.8309	-1.78073	0.57045	-3.12163	0.00179855	0.013254	Ea	Dep.	N	CELLULAR PROCESSES AND SIGNALING	Cell motility	Flagellar_secretion_chaperone_FliS
	L0002	Ea_01424	632.757	275.676	-1.5794	0.51042	-3.09431	0.00197271	0.0142434	Ea	Dep.	N	CELLULAR PROCESSES AND SIGNALING	Cell motility	Flagellar_hook-associated_protein_1
	L0003	Ea_00293	24.8571	8.88488	-2.14231	0.764441	-2.80245	0.00507158	0.028739	Ea	Dep.	M	CELLULAR PROCESSES AND SIGNALING	Cell wall/membrane/envelope biogenesis	Diacylglycerol_kinase
	L0004	Ea_03360	3293.39	1193.07	-1.76868	0.221618	-7.98074	1.45459e-15	5.84201e-13	Ea	Dep.	M	CELLULAR PROCESSES AND SIGNALING	Cell wall/membrane/envelope biogenesis	hypothetical_protein
	L0005	Ea_02094	626.429	224.25	-2.06806	0.255573	-8.09185	5.87663e-16	2.69737e-13	Ea	Dep.	V	CELLULAR PROCESSES AND SIGNALING	Defense mechanisms	putative_FMN/FAD_exporter_YeeO
	L0006	Ea_00859	771.38	303.286	-1.73285	0.388915	-4.45559	8.36626e-06	0.000182862	Ea	Dep.	V	CELLULAR PROCESSES AND SIGNALING	Defense mechanisms	hypothetical_protein
	L0007	Ea_03013	774.033	273.91	-2.2533	0.235549	-9.56617	1.10935e-21	3.56434e-18	Ea	Dep.	O	CELLULAR PROCESSES AND SIGNALING	Post-translational modification, protein turnover, and chaperones	hypothetical_protein
	L0008	Ea_02318	87.354	31.6597	-1.85628	0.412837	-4.4964	6.91132e-06	0.000156381	Ea	Dep.	O	CELLULAR PROCESSES AND SIGNALING	Post-translational modification, protein turnover, and chaperones	Cytochrome_c-type_biogenesis_protein_CcmE
	L0009	Ea_02404	626.143	223.299	-1.85311	0.251107	-7.37973	1.58609e-13	4.24676e-11	Ea	Dep.	T	CELLULAR PROCESSES AND SIGNALING	Signal transduction mechanisms	hypothetical_protein
	L0010	Ea_00266	244.279	79.0619	-1.87708	0.508693	-3.69001	0.000224243	0.00251043	Ea	Dep.	K	INFORMATION STORAGE AND PROCESSING	Transcription	Regulator_of_sigma_D
	L0011	Ea_00175	887.286	321.222	-1.68424	0.254207	-6.62546	3.46165e-11	5.85383e-09	Ea	Dep.	K	INFORMATION STORAGE AND PROCESSING	Transcription	Transcription_termination_factor_Rho
	L0012	Ea_03397	164.129	55.1642	-1.55191	0.558203	-2.78018	0.00543286	0.0304098	Ea	Dep.	K	INFORMATION STORAGE AND PROCESSING	Transcription	hypothetical_protein
	L0013	Ea_00662	244.714	83.4485	-2.0596	0.345591	-5.95966	2.52764e-09	2.38862e-07	Ea	Dep.	J	INFORMATION STORAGE AND PROCESSING	Translation, ribosomal structure and biogenesis	Ribosomal_RNA_small_subunit_methyltransferase_A
	L0014	Ea_02033	313.48	98.8483	-2.1058	0.464761	-4.53092	5.8727e-06	0.000135748	Ea	Dep.	G	METABOLISM	Carbohydrate transport and metabolism	Cytoplasmic_alpha-amylase
	L0015	Ea_00265	903.198	348.246	-2.26736	0.450693	-5.03083	4.88349e-07	1.86793e-05	Ea	Dep.	H	METABOLISM	Coenzyme transport and metabolism	Phosphomethylpyrimidine_synthase
	L0016	Ea_01371	444.148	194.405	-1.69375	0.50692	-3.34126	0.000833977	0.00730699	Ea	Dep.	C	METABOLISM	Energy production and conversion	Succinate_semialdehyde_dehydrogenase_[NAD(P)+]_Sad
	L0017	Ea_01087	199.172	74.0739	-1.69252	0.336695	-5.02686	4.9858e-07	1.88463e-05	Ea	Dep.	C	METABOLISM	Energy production and conversion	3-oxo-tetronate_kinase
	L0018	Ea_00661	56.777	19.1493	-2.19041	0.547015	-4.0043	6.22017e-05	0.00092005	Ea	Dep.	P	METABOLISM	Inorganic ion transport and metabolism	Protein_ApaG
	L0019	Ea_02662	213.806	70.4857	-2.13949	0.420263	-5.09083	3.56502e-07	1.54789e-05	Ea	Dep.	P	METABOLISM	Inorganic ion transport and metabolism	Adenylyl-sulfate_kinase
	L0020	Ea_02663	544.436	192.374	-1.57353	0.383574	-4.10229	4.09083e-05	0.000653922	Ea	Dep.	P	METABOLISM	Inorganic ion transport and metabolism	Sulfate_adenylyltransferase_subunit_1
	L0021	Ea_02367	230.76	86.9309	-1.50799	0.362065	-4.16497	3.11397e-05	0.000532191	Ea	Dep.	P	METABOLISM	Inorganic ion transport and metabolism	Sulfate_transport_system_permease_protein_CysW
	L0022	Ea_00525	495.756	167.857	-1.93828	0.327698	-5.91484	3.32197e-09	2.96486e-07	Ea	Dep.	I	METABOLISM	Lipid transport and metabolism	PqqA_peptide_cyclase
	L0023	Ea_02300	3455.71	1238.33	-1.72161	0.240435	-7.16042	8.04297e-13	1.98785e-10	Ea	Dep.	I	METABOLISM	Lipid transport and metabolism	3-oxoacyl-[acyl-carrier-protein]_synthase_1
	L0024	Ea_02139	248.815	80.8486	-1.64964	0.52221	-3.15896	0.00158334	0.0119703	Ea	Dep.	F	METABOLISM	Nucleotide transport and metabolism	Uridine_kinase
	L0025	Ea_03202	23.1246	5.97664	-4.17063	1.20454	-3.46242	0.000535336	0.00504409	Ea	Dep.	S	POORLY CHARACTERIZED	Function unknown	hypothetical_protein
	L0026	Ea_00505	1140.53	380.98	-2.09499	0.44424	-4.7159	2.40644e-06	6.66541e-05	Ea	Dep.	S	POORLY CHARACTERIZED	Function unknown	Protein_YqjC
	L0027	Ea_00503	830.699	312.144	-1.68447	0.204329	-8.24394	1.66624e-16	1.07073e-13	Ea	Dep.	S	POORLY CHARACTERIZED	Function unknown	Inner_membrane_protein_YqjE
	L0028	Ea_01920	1650.31	2137.08	2.4066	0.312175	7.70915	1.2666e-14	4.52177e-12	Ea	Enr.	M	CELLULAR PROCESSES AND SIGNALING	Cell wall/membrane/envelope biogenesis	Outer_membrane_protein_Slp
	L0029	Ea_00817	9201.22	14042.1	2.95199	0.467325	6.31678	2.6707e-10	3.30037e-08	Ea	Enr.	M	CELLULAR PROCESSES AND SIGNALING	Cell wall/membrane/envelope biogenesis	UDP-3-O-(3-hydroxymyristoyl)glucosamine_N-acyltransferase
	L0030	Ea_00174	276.594	277.594	1.64338	0.278923	5.89187	3.8185e-09	3.21974e-07	Ea	Enr.	O	CELLULAR PROCESSES AND SIGNALING	Post-translational modification, protein turnover, and chaperones	Thioredoxin_1
	L0031	Ea_02585	26070	28544.2	1.69147	0.464639	3.64041	0.000272208	0.0029251	Ea	Enr.	O	CELLULAR PROCESSES AND SIGNALING	Post-translational modification, protein turnover, and chaperones	Chaperone_protein_ClpB
	L0032	Ea_01894	524.588	539.326	1.6921	0.313917	5.39027	7.035e-08	3.96552e-06	Ea	Enr.	O	CELLULAR PROCESSES AND SIGNALING	Post-translational modification, protein turnover, and chaperones	Peptide_methionine_sulfoxide_reductase_MsrB
	L0033	Ea_02612	307.692	291.739	1.51667	0.322013	4.70997	2.47759e-06	6.80383e-05	Ea	Enr.	T	CELLULAR PROCESSES AND SIGNALING	Signal transduction mechanisms	Carbon_storage_regulator
	L0034	Ea_03277	143.964	127.132	1.51158	0.337805	4.47471	7.65137e-06	0.000169544	Ea	Enr.	L	INFORMATION STORAGE AND PROCESSING	Replication, recombination and repair	Ribosomal_RNA_small_subunit_methyltransferase_D
	L0035	Ea_01029	102.857	107.274	1.52789	0.559888	2.72891	0.00635431	0.034429	Ea	Enr.	L	INFORMATION STORAGE AND PROCESSING	Replication, recombination and repair	hypothetical_protein
	L0036	Ea_00328	2428.07	2548.17	1.73838	0.341897	5.0845	3.68596e-07	1.57906e-05	Ea	Enr.	L	INFORMATION STORAGE AND PROCESSING	Replication, recombination and repair	Single-stranded_DNA-binding_protein
	L0037	Ea_00828	167.429	165.686	1.50102	0.400974	3.74344	0.00018152	0.00216008	Ea	Enr.	K	INFORMATION STORAGE AND PROCESSING	Transcription	Protein_rof
	L0038	Ea_01805	500.714	466.243	1.50642	0.237864	6.3331	2.40278e-10	3.08805e-08	Ea	Enr.	K	INFORMATION STORAGE AND PROCESSING	Transcription	Psp_operon_transcriptional_activator
	L0039	Ea_00002	27.175	24.7927	1.52765	0.406759	3.75567	0.000172877	0.00208035	Ea	Enr.	K	INFORMATION STORAGE AND PROCESSING	Transcription	Regulatory_protein_AsnC
	L0040	Ea_02226	869.693	803.825	1.5292	0.313032	4.88513	1.03359e-06	3.41255e-05	Ea	Enr.	K	INFORMATION STORAGE AND PROCESSING	Transcription	Transcriptional_regulatory_protein_RcsB
	L0041	Ea_03382	260.714	240.347	1.55793	0.306757	5.07872	3.7999e-07	1.60646e-05	Ea	Enr.	K	INFORMATION STORAGE AND PROCESSING	Transcription	Organic_hydroperoxide_resistance_transcriptional_regulator
	L0042	Ea_02180	325.143	317.149	1.62459	0.306337	5.30326	1.13751e-07	5.80128e-06	Ea	Enr.	K	INFORMATION STORAGE AND PROCESSING	Transcription	HTH-type_transcriptional_regulator_CysL
	L0043	Ea_01681	205	211.445	1.69729	0.34013	4.99013	6.03393e-07	2.13044e-05	Ea	Enr.	K	INFORMATION STORAGE AND PROCESSING	Transcription	HTH-type_transcriptional_regulator_CatM
	L0044	Ea_01657	220.143	264.225	2.36587	0.35903	6.58962	4.40942e-11	6.94054e-09	Ea	Enr.	K	INFORMATION STORAGE AND PROCESSING	Transcription	HTH-type_transcriptional_regulator_BetI
	L0045	Ea_03055	152.571	141.753	1.56571	0.249951	6.26405	3.75099e-10	4.30426e-08	Ea	Enr.	J	INFORMATION STORAGE AND PROCESSING	Translation, ribosomal structure and biogenesis	RNA-binding_protein_YhbY
	L0046	Ea_03162	192.308	176.085	1.57032	0.370802	4.23492	2.28631e-05	0.000417254	Ea	Enr.	J	INFORMATION STORAGE AND PROCESSING	Translation, ribosomal structure and biogenesis	50S_ribosomal_protein_L18
	L0047	Ea_00137	175.429	182.88	1.65935	0.432396	3.83758	0.000124253	0.0015969	Ea	Enr.	J	INFORMATION STORAGE AND PROCESSING	Translation, ribosomal structure and biogenesis	50S_ribosomal_protein_L31
	L0048	Ea_03152	126.375	124.843	1.71798	0.293857	5.84631	5.02606e-09	3.93872e-07	Ea	Enr.	J	INFORMATION STORAGE AND PROCESSING	Translation, ribosomal structure and biogenesis	50S_ribosomal_protein_L17
	L0049	Ea_00655	1266.18	1206.8	1.57888	0.331597	4.76145	1.92204e-06	5.6656e-05	Ea	Enr.	E	METABOLISM	Amino acid transport and metabolism	4-hydroxy-tetrahydrodipicolinate_reductase
	L0050	Ea_00111	5202.25	4996.18	1.50048	0.342371	4.38261	1.17266e-05	0.000243082	Ea	Enr.	G	METABOLISM	Carbohydrate transport and metabolism	ATP-dependent_6-phosphofructokinase_isozyme_1
	L0051	Ea_02475	1094.8	1093.28	1.59499	0.323214	4.93477	8.0246e-07	2.74288e-05	Ea	Enr.	G	METABOLISM	Carbohydrate transport and metabolism	N-acetylmuramic_acid_6-phosphate_etherase
	L0052	Ea_02095	500.571	501.35	1.62854	0.272307	5.98052	2.22426e-09	2.16562e-07	Ea	Enr.	G	METABOLISM	Carbohydrate transport and metabolism	hypothetical_protein
	L0053	Ea_01651	3121.03	3623.86	2.04934	0.345005	5.94002	2.84982e-09	2.61613e-07	Ea	Enr.	H	METABOLISM	Coenzyme transport and metabolism	Pyridoxine/pyridoxamine_5'-phosphate_oxidase
	L0054	Ea_02974	241.429	293.25	2.07517	0.370252	5.60475	2.08551e-08	1.39599e-06	Ea	Enr.	H	METABOLISM	Coenzyme transport and metabolism	Dihydroneopterin_aldolase
	L0055	Ea_03313	2647.74	2703.58	1.65497	0.306216	5.4046	6.4953e-08	3.79444e-06	Ea	Enr.	C	METABOLISM	Energy production and conversion	Glutathione_reductase
	L0056	Ea_01638	848.143	876.487	1.67525	0.348103	4.81251	1.49047e-06	4.56083e-05	Ea	Enr.	C	METABOLISM	Energy production and conversion	Glutaredoxin_4
	L0057	Ea_01027	296.571	293.04	1.58048	0.362904	4.3551	1.33008e-05	0.000266018	Ea	Enr.	P	METABOLISM	Inorganic ion transport and metabolism	Fosmidomycin_resistance_protein
	L0058	Ea_03353	34.5714	36.0024	2.05824	0.421833	4.87928	1.06474e-06	3.45059e-05	Ea	Enr.	P	METABOLISM	Inorganic ion transport and metabolism	putative_manganese_efflux_pump_MntP
	L0059	Ea_01620	584.781	671.015	2.10446	0.319981	6.57683	4.80599e-11	6.94054e-09	Ea	Enr.	P	METABOLISM	Inorganic ion transport and metabolism	Protein_SufA
	L0060	Ea_00366	148.12	142.48	1.52428	0.28983	5.25922	1.44665e-07	7.1509e-06	Ea	Enr.	Q	METABOLISM	Secondary metabolites biosynthesis, transport, and catabolism	Sugar_phosphatase_YbiV
	L0061	Ea_03094	734.461	744.485	1.61148	0.350327	4.59992	4.22652e-06	0.00010446	Ea	Enr.	S	POORLY CHARACTERIZED	Function unknown	Inner_membrane_protein_YhcB
	L0062	Ea_01097	297.71	289.185	1.67031	0.242177	6.89708	5.30836e-12	1.21827e-09	Ea	Enr.	S	POORLY CHARACTERIZED	Function unknown	hypothetical_protein
	L0063	Ea_02424	270.84	257.217	1.69059	0.333366	5.07128	3.9515e-07	1.62771e-05	Ea	Enr.	S	POORLY CHARACTERIZED	Function unknown	hypothetical_protein
	L0064	Ea_01362	853.572	994.548	2.11462	0.341482	6.19247	5.92285e-10	6.15959e-08	Ea	Enr.	S	POORLY CHARACTERIZED	Function unknown	Heat_shock_protein_HspQ
	L0065	Ea_03149	5.85729	7.96772	2.37786	0.738348	3.22051	0.00127963	0.010028	Ea	Enr.	S	POORLY CHARACTERIZED	Function unknown	Alternative_ribosome-rescue_factor_A
	L0066	Ea_03025	169.572	232.301	2.67942	0.489261	5.47646	4.3393e-08	2.73376e-06	Ea	Enr.	S	POORLY CHARACTERIZED	Function unknown	Regulator_of_ribonuclease_activity_B
	L0067	Ea_01379	253.449	400.454	3.21327	0.390847	8.2213	2.01302e-16	1.07797e-13	Ea	Enr.	S	POORLY CHARACTERIZED	Function unknown	Inner_membrane_protein_YdgC
	L0068	Ea_00066	3.42857	4.53574	2.4266	0.878984	2.76069	0.00576793	0.0318974	Ea	Enr.	no_annotation	no_annotation	no_annotation	hypothetical_protein
	L0069	Ea_00190	18.8426	30.0002	3.31651	0.494425	6.70782	1.97559e-11	3.52643e-09	Ea	Enr.	no_annotation	no_annotation	no_annotation	tRNA-Leu(cag)
	L0070	Ea_00264	332.664	133.967	-1.57449	0.310214	-5.07548	3.8651e-07	1.6128e-05	Ea	Dep.	no_annotation	no_annotation	no_annotation	Thiamine-phosphate_synthase
	L0071	Ea_00285	2688.7	4338.89	2.9007	0.637427	4.55064	5.34818e-06	0.000126351	Ea	Enr.	no_annotation	no_annotation	no_annotation	hypothetical_protein
	L0072	Ea_00299	169.714	231.681	2.5974	0.452143	5.74465	9.21112e-09	6.72621e-07	Ea	Enr.	no_annotation	no_annotation	no_annotation	hypothetical_protein
	L0073	Ea_00307	962.583	1229.04	2.159	0.441806	4.88676	1.02508e-06	3.41255e-05	Ea	Enr.	no_annotation	no_annotation	no_annotation	hypothetical_protein
	L0074	Ea_00379	10.4286	11.0113	1.85853	0.564494	3.29238	0.00099345	0.00824795	Ea	Enr.	no_annotation	no_annotation	no_annotation	hypothetical_protein
	L0075	Ea_00415	42.7143	49.4773	2.15327	0.443977	4.84995	1.2349e-06	3.88992e-05	Ea	Enr.	no_annotation	no_annotation	no_annotation	ATP_phosphoribosyltransferase_regulatory_subunit
	L0076	Ea_00443	7.85714	12.6422	3.2812	0.691961	4.74189	2.11738e-06	6.07423e-05	Ea	Enr.	no_annotation	no_annotation	no_annotation	tRNA-Gly(gcc)
	L0077	Ea_00496	957836	1.29183e+06	2.18382	0.621647	3.51296	0.000443144	0.00434092	Ea	Enr.	no_annotation	no_annotation	no_annotation	hypothetical_protein
	L0078	Ea_00508	46.2857	41.8407	1.62657	0.403	4.03615	5.43365e-05	0.000819639	Ea	Enr.	no_annotation	no_annotation	no_annotation	hypothetical_protein
	L0079	Ea_00540	6.09586	7.06552	2.34699	0.817765	2.87	0.0041047	0.0243328	Ea	Enr.	no_annotation	no_annotation	no_annotation	hypothetical_protein
	L0080	Ea_00576	119.143	127.638	1.62296	0.488439	3.32275	0.000891355	0.00762275	Ea	Enr.	no_annotation	no_annotation	no_annotation	Protein_hcp1
	L0081	Ea_00731	41.1121	15.7811	-1.87086	0.615415	-3.04	0.0023658	0.0164175	Ea	Dep.	no_annotation	no_annotation	no_annotation	Outer_membrane_protease_OmpP
	L0082	Ea_00767	5037.71	1639.87	-2.30056	0.350061	-6.57188	4.96833e-11	6.94054e-09	Ea	Dep.	no_annotation	no_annotation	no_annotation	Blue_copper_oxidase_CueO
	L0083	Ea_00768	5.14286	6.58496	2.36624	0.694712	3.40607	0.000659044	0.00601565	Ea	Enr.	no_annotation	no_annotation	no_annotation	hypothetical_protein
	L0084	Ea_00918	304.404	107.664	-1.92197	0.295103	-6.51287	7.37284e-11	9.87038e-09	Ea	Dep.	no_annotation	no_annotation	no_annotation	hypothetical_protein
	L0085	Ea_01091	8023.51	10311.4	2.32491	0.463705	5.01377	5.3374e-07	1.94876e-05	Ea	Enr.	no_annotation	no_annotation	no_annotation	Cold_shock-like_protein_CspE
	L0086	Ea_01119	53.4724	89.4079	3.33764	0.495291	6.73874	1.59762e-11	3.01951e-09	Ea	Enr.	no_annotation	no_annotation	no_annotation	tRNA-Gln(ctg)
	L0087	Ea_01141	400.695	437.082	1.63148	0.480128	3.398	0.000678807	0.00616104	Ea	Enr.	no_annotation	no_annotation	no_annotation	hypothetical_protein
	L0088	Ea_01177	82.4286	28.7391	-2.37711	0.514302	-4.62201	3.8004e-06	9.46565e-05	Ea	Dep.	no_annotation	no_annotation	no_annotation	hypothetical_protein
	L0089	Ea_01184	495.857	565.977	2.22587	0.402826	5.52564	3.28283e-08	2.1526e-06	Ea	Enr.	no_annotation	no_annotation	no_annotation	Multidrug_efflux_pump_accessory_protein_AcrZ
	L0090	Ea_01261	254.684	80.1329	-1.78427	0.596319	-2.99213	0.00277034	0.0186998	Ea	Dep.	no_annotation	no_annotation	no_annotation	Multidrug_export_protein_EmrB
	L0091	Ea_01294	666.857	249.021	-1.58536	0.2706	-5.85867	4.66595e-09	3.74792e-07	Ea	Dep.	no_annotation	no_annotation	no_annotation	Pyruvate_dehydrogenase_[ubiquinone]
	L0092	Ea_01361	11.1424	16.5144	2.9375	0.537862	5.46144	4.72283e-08	2.91816e-06	Ea	Enr.	no_annotation	no_annotation	no_annotation	hypothetical_protein
	L0093	Ea_01389	389.338	130.991	-1.76532	0.414053	-4.2635	2.01248e-05	0.000371614	Ea	Dep.	no_annotation	no_annotation	no_annotation	hypothetical_protein
	L0094	Ea_01390	461.079	138.518	-2.21181	0.498389	-4.43793	9.08287e-06	0.000194555	Ea	Dep.	no_annotation	no_annotation	no_annotation	Colistin_resistance_protein_EmrA
	L0095	Ea_01392	137.857	51.1687	-2.00187	0.475795	-4.20742	2.58298e-05	0.000455996	Ea	Dep.	no_annotation	no_annotation	no_annotation	hypothetical_protein
	L0096	Ea_01405	16.8577	17.5055	1.74705	0.501952	3.48051	0.000500467	0.00481438	Ea	Enr.	no_annotation	no_annotation	no_annotation	DNA_damage-inducible_protein_I
	L0097	Ea_01472	275.855	279.416	1.55262	0.526363	2.94971	0.00318069	0.0204391	Ea	Enr.	no_annotation	no_annotation	no_annotation	hypothetical_protein
	L0098	Ea_01491	275.21	332.893	2.13329	0.400387	5.32806	9.92673e-08	5.22862e-06	Ea	Enr.	no_annotation	no_annotation	no_annotation	Phosphatase_NudJ
	L0099	Ea_01492	438.638	432.522	1.73236	0.306091	5.65963	1.51699e-08	1.05959e-06	Ea	Enr.	no_annotation	no_annotation	no_annotation	Ribosomal_large_subunit_pseudouridine_synthase_E
	L0100	Ea_01516	600.639	176.056	-2.09072	0.631714	-3.30959	0.000934313	0.00789986	Ea	Dep.	no_annotation	no_annotation	no_annotation	putative_lipoprotein_YgdR
	L0101	Ea_01590	416.605	434.607	1.64779	0.354027	4.65442	3.24887e-06	8.48669e-05	Ea	Enr.	no_annotation	no_annotation	no_annotation	hypothetical_protein
	L0102	Ea_01626	8639.58	9951.34	1.66384	0.611194	2.72227	0.00648346	0.0350696	Ea	Enr.	no_annotation	no_annotation	no_annotation	Major_outer_membrane_lipoprotein_Lpp_1
	L0103	Ea_01648	447.794	584.394	2.44836	0.32483	7.53735	4.79624e-14	1.54103e-11	Ea	Enr.	no_annotation	no_annotation	no_annotation	Transcriptional_regulator_SlyA
	L0104	Ea_01687	417.509	455.199	1.80383	0.381788	4.7247	2.30459e-06	6.43882e-05	Ea	Enr.	no_annotation	no_annotation	no_annotation	NADP-dependent_3-hydroxy_acid_dehydrogenase_YdfG
	L0105	Ea_01710	229.426	294.813	2.31951	0.464456	4.99404	5.91278e-07	2.13044e-05	Ea	Enr.	no_annotation	no_annotation	no_annotation	hypothetical_protein
	L0106	Ea_01711	927.397	1053.25	1.7682	0.531966	3.3239	0.000887696	0.00762275	Ea	Enr.	no_annotation	no_annotation	no_annotation	hypothetical_protein
	L0107	Ea_01715	449.723	180.152	-1.50699	0.294211	-5.12213	3.02099e-07	1.34812e-05	Ea	Dep.	no_annotation	no_annotation	no_annotation	hypothetical_protein
	L0108	Ea_01728	1680.57	1898.01	1.87941	0.429239	4.37847	1.19518e-05	0.000246161	Ea	Enr.	no_annotation	no_annotation	no_annotation	Right_origin-binding_protein
	L0109	Ea_01730	439.714	141.212	-1.73398	0.532579	-3.25582	0.00113064	0.00907813	Ea	Dep.	no_annotation	no_annotation	no_annotation	Sugar_efflux_transporter
	L0110	Ea_01759	242.208	234.429	1.50978	0.418896	3.60418	0.000313137	0.00329872	Ea	Enr.	no_annotation	no_annotation	no_annotation	hypothetical_protein
	L0111	Ea_01767	12.7143	14.9036	2.2241	0.554557	4.0106	6.05654e-05	0.000900911	Ea	Enr.	no_annotation	no_annotation	no_annotation	2,3,4,5-tetrahydropyridine-2,6-dicarboxylate_N-acetyltransferase
	L0112	Ea_01783	141.567	41.994	-2.25834	0.624469	-3.61641	0.000298718	0.00315717	Ea	Dep.	no_annotation	no_annotation	no_annotation	hypothetical_protein
	L0113	Ea_01822	45.436	47.7816	1.83036	0.440174	4.15826	3.20677e-05	0.000542281	Ea	Enr.	no_annotation	no_annotation	no_annotation	hypothetical_protein
	L0114	Ea_01831	109.143	128.187	2.18606	0.415364	5.263	1.41727e-07	7.11512e-06	Ea	Enr.	no_annotation	no_annotation	no_annotation	hypothetical_protein
	L0115	Ea_01878	652.857	648.481	1.61943	0.301179	5.37696	7.57544e-08	4.19653e-06	Ea	Enr.	no_annotation	no_annotation	no_annotation	DNA-binding_protein_H-NS
	L0116	Ea_01997	1119.04	469.699	-1.72048	0.402556	-4.27389	1.92089e-05	0.000363049	Ea	Dep.	no_annotation	no_annotation	no_annotation	Trehalose-6-phosphate_synthase
	L0117	Ea_02027	943.288	405.937	-1.74618	0.634043	-2.75403	0.00588658	0.0323863	Ea	Dep.	no_annotation	no_annotation	no_annotation	RNA_polymerase_sigma_factor_FliA
	L0118	Ea_02061	169.143	52.4972	-2.10439	0.523098	-4.02295	5.74748e-05	0.000862928	Ea	Dep.	no_annotation	no_annotation	no_annotation	hypothetical_protein
	L0119	Ea_02063	292.619	85.2225	-2.84908	0.498251	-5.71815	1.07687e-08	7.68888e-07	Ea	Dep.	no_annotation	no_annotation	no_annotation	hypothetical_protein
	L0120	Ea_02076	14.0461	13.087	1.60246	0.558504	2.8692	0.00411507	0.0243494	Ea	Enr.	no_annotation	no_annotation	no_annotation	hypothetical_protein
	L0121	Ea_02077	48.5714	16.7052	-1.87196	0.572355	-3.27063	0.00107308	0.00868468	Ea	Dep.	no_annotation	no_annotation	no_annotation	hypothetical_protein
	L0122	Ea_02084	49.8571	54.835	2.25866	0.383601	5.88803	3.90818e-09	3.21974e-07	Ea	Enr.	no_annotation	no_annotation	no_annotation	hypothetical_protein
	L0123	Ea_02294	894.427	1090.6	2.12731	0.414864	5.12773	2.93251e-07	1.33483e-05	Ea	Enr.	no_annotation	no_annotation	no_annotation	Flagellar_regulator_flk
	L0124	Ea_02330	538.933	186.598	-1.84021	0.387066	-4.75424	1.99194e-06	5.81828e-05	Ea	Dep.	no_annotation	no_annotation	no_annotation	6-deoxy-6-sulfogluconolactonase
	L0125	Ea_02343	36.4286	66.9455	3.85655	0.569464	6.77223	1.26809e-11	2.61107e-09	Ea	Enr.	no_annotation	no_annotation	no_annotation	tRNA-Ala(ggc)
	L0126	Ea_02372	589.828	730.816	2.26918	0.366473	6.19194	5.94296e-10	6.15959e-08	Ea	Enr.	no_annotation	no_annotation	no_annotation	Acetyltransferase_YpeA
	L0127	Ea_02490	513.443	658.019	2.52119	0.276701	9.1116	8.11792e-20	6.52072e-17	Ea	Enr.	no_annotation	no_annotation	no_annotation	ECF_RNA_polymerase_sigma-E_factor
	L0128	Ea_02503	133627	158420	1.99755	0.477264	4.18541	2.84654e-05	0.000494375	Ea	Enr.	no_annotation	no_annotation	no_annotation	transfer-messenger_RNA,_SsrA
	L0129	Ea_02561	425.286	141.254	-2.5682	0.34538	-7.43587	1.03884e-13	3.03435e-11	Ea	Dep.	no_annotation	no_annotation	no_annotation	hypothetical_protein
	L0130	Ea_02619	29.4286	32.5318	1.91458	0.432645	4.42528	9.63157e-06	0.000203927	Ea	Enr.	no_annotation	no_annotation	no_annotation	Thiol:disulfide_interchange_protein_DsbA
	L0131	Ea_02664	210.888	67.0816	-1.94374	0.525749	-3.69709	0.000218082	0.00247596	Ea	Dep.	no_annotation	no_annotation	no_annotation	Sulfate_adenylyltransferase_subunit_2
	L0132	Ea_02665	363.155	111.926	-2.05908	0.523058	-3.93661	8.26394e-05	0.00116456	Ea	Dep.	no_annotation	no_annotation	no_annotation	Siroheme_synthase
	L0133	Ea_02671	134.861	143.883	1.70567	0.382945	4.4541	8.42453e-06	0.000182892	Ea	Enr.	no_annotation	no_annotation	no_annotation	hypothetical_protein
	L0134	Ea_02695	210	244.165	1.8376	0.491983	3.73508	0.000187656	0.0021925	Ea	Enr.	no_annotation	no_annotation	no_annotation	putative_lipoprotein_YgdR
	L0135	Ea_02733	51.8571	62.8318	2.14599	0.540806	3.96813	7.24376e-05	0.00104369	Ea	Enr.	no_annotation	no_annotation	no_annotation	hypothetical_protein
	L0136	Ea_02740	39.7844	42.6762	1.89553	0.310479	6.10517	1.02689e-09	1.03106e-07	Ea	Enr.	no_annotation	no_annotation	no_annotation	hypothetical_protein
	L0137	Ea_02798	4.42857	6.51472	2.48286	0.825847	3.00644	0.00264326	0.0179173	Ea	Enr.	no_annotation	no_annotation	no_annotation	hypothetical_protein
	L0138	Ea_02822	225.857	68.5734	-1.89593	0.604117	-3.13835	0.00169903	0.012756	Ea	Dep.	no_annotation	no_annotation	no_annotation	Adenine_DNA_glycosylase
	L0139	Ea_02894	48.4286	48.862	1.82445	0.374049	4.87758	1.07395e-06	3.45059e-05	Ea	Enr.	no_annotation	no_annotation	no_annotation	Spermidine_export_protein_MdtJ
	L0140	Ea_02926	234.991	102.387	-1.5637	0.452713	-3.45406	0.000552205	0.00514271	Ea	Dep.	no_annotation	no_annotation	no_annotation	hypothetical_protein
	L0141	Ea_02966	406.009	453.707	2.08599	0.223878	9.31757	1.19039e-20	1.27491e-17	Ea	Enr.	no_annotation	no_annotation	no_annotation	Ubiquinone_biosynthesis_accessory_factor_UbiK
	L0142	Ea_02991	92.5667	99.5441	1.7894	0.391819	4.5669	4.95001e-06	0.000120488	Ea	Enr.	no_annotation	no_annotation	no_annotation	hypothetical_protein
	L0143	Ea_03012	3187.14	1170.87	-2.40119	0.36517	-6.57553	4.84817e-11	6.94054e-09	Ea	Dep.	no_annotation	no_annotation	no_annotation	hypothetical_protein
	L0144	Ea_03085	4.14286	5.58671	3.07007	0.845493	3.6311	0.000282214	0.00301247	Ea	Enr.	no_annotation	no_annotation	no_annotation	hypothetical_protein
	L0145	Ea_03319	120.571	134.699	2.03389	0.352594	5.76836	8.0045e-09	5.98103e-07	Ea	Enr.	no_annotation	no_annotation	no_annotation	Methylxanthine_N1-demethylase_NdmA
	L0146	Ea_03427	1240.43	1458.2	2.17893	0.231721	9.40325	5.29047e-21	8.49913e-18	Ea	Enr.	no_annotation	no_annotation	no_annotation	Small_heat_shock_protein_IbpA
	L0147	Pa_00029	75.1429	36.0203	-1.94054	0.369261	-5.25521	1.47857e-07	1.64379e-06	Pa	Dep.	F	METABOLISM	Nucleotide transport and metabolism	Xanthine_permease_XanP
	L0148	Pa_00046	33.7144	17.192	-1.58406	0.453981	-3.48926	0.000484353	0.00207888	Pa	Dep.	F	METABOLISM	Nucleotide transport and metabolism	Nucleoside_permease_NupC
	L0149	Pa_00047	70.2857	31.0258	-2.42105	0.457988	-5.28626	1.2484e-07	1.42407e-06	Pa	Dep.	J	INFORMATION STORAGE AND PROCESSING	Translation, ribosomal structure and biogenesis	Ribonuclease_PH
	L0150	Pa_00065	351.08	377.939	1.66113	0.326162	5.09296	3.52516e-07	3.47004e-06	Pa	Enr.	M	CELLULAR PROCESSES AND SIGNALING	Cell wall/membrane/envelope biogenesis	Lipopolysaccharide_heptosyltransferase_1
	L0151	Pa_00090	598	283.774	-1.8059	0.257395	-7.01606	2.28208e-12	6.8449e-11	Pa	Dep.	P	METABOLISM	Inorganic ion transport and metabolism	Sulfate-binding_protein
	L0152	Pa_00105	155.297	173.133	1.82606	0.219216	8.32998	8.08588e-17	4.68521e-15	Pa	Enr.	D	CELLULAR PROCESSES AND SIGNALING	Cell cycle control, cell division, chromosome partitioning	Cell_division_protein_FtsN
	L0153	Pa_00111	335.198	158.545	-1.82567	0.356826	-5.11641	3.11404e-07	3.1505e-06	Pa	Dep.	E	METABOLISM	Amino acid transport and metabolism	Cystathionine_gamma-synthase
	L0154	Pa_00118	2910.64	4095.62	2.79524	0.322731	8.66121	4.66763e-18	3.35215e-16	Pa	Enr.	E	METABOLISM	Amino acid transport and metabolism	Argininosuccinate_synthase
	L0155	Pa_00119	669.875	881.451	2.51045	0.30786	8.15453	3.50554e-16	1.88155e-14	Pa	Enr.	E	METABOLISM	Amino acid transport and metabolism	Argininosuccinate_lyase
	L0156	Pa_00133	97.4781	46.2812	-1.60034	0.429946	-3.72218	0.000197512	0.00096007	Pa	Dep.	E	METABOLISM	Amino acid transport and metabolism	Homoserine_O-succinyltransferase
	L0157	Pa_00163	63.8629	32.2088	-1.62306	0.442267	-3.66987	0.000242669	0.00114043	Pa	Dep.	V	CELLULAR PROCESSES AND SIGNALING	Defense mechanisms	DNA_damage-inducible_protein_F
	L0158	Pa_00165	345.571	437.223	2.09777	0.363204	5.77574	7.66149e-09	1.149e-07	Pa	Enr.	P	METABOLISM	Inorganic ion transport and metabolism	Zinc_uptake_regulation_protein
	L0159	Pa_00172	47.7143	57.8731	2.09163	0.332496	6.29069	3.16056e-10	6.52457e-09	Pa	Enr.	K	INFORMATION STORAGE AND PROCESSING	Transcription	Leucine-responsive_regulatory_protein
	L0160	Pa_00187	35.2857	16.4654	-1.88128	0.47193	-3.98635	6.70968e-05	0.000366695	Pa	Dep.	K	INFORMATION STORAGE AND PROCESSING	Transcription	HTH-type_transcriptional_activator_RhaR
	L0161	Pa_00232	72.7143	29.7409	-2.92499	0.487049	-6.00554	1.90692e-09	3.28493e-08	Pa	Dep.	K	INFORMATION STORAGE AND PROCESSING	Transcription	Multiple_antibiotic_resistance_protein_MarA
	L0162	Pa_00274	181.28	85.7714	-1.65106	0.431803	-3.82363	0.0001315	0.000670518	Pa	Dep.	J	INFORMATION STORAGE AND PROCESSING	Translation, ribosomal structure and biogenesis	Elongation_factor_P
	L0163	Pa_00283	509.366	233.866	-1.76998	0.381771	-4.63624	3.54798e-06	2.72457e-05	Pa	Dep.	J	INFORMATION STORAGE AND PROCESSING	Translation, ribosomal structure and biogenesis	50S_ribosomal_protein_L13
	L0164	Pa_00284	467.599	199.999	-2.18915	0.380057	-5.76006	8.40827e-09	1.24272e-07	Pa	Dep.	J	INFORMATION STORAGE AND PROCESSING	Translation, ribosomal structure and biogenesis	30S_ribosomal_protein_S9
	L0165	Pa_00295	149.261	181.508	2.07003	0.317275	6.52442	6.82662e-11	1.64193e-09	Pa	Enr.	J	INFORMATION STORAGE AND PROCESSING	Translation, ribosomal structure and biogenesis	Ribosome_hibernation_promoting_factor
	L0166	Pa_00296	888.681	987.295	1.74883	0.212262	8.239	1.73654e-16	9.62456e-15	Pa	Enr.	K	INFORMATION STORAGE AND PROCESSING	Transcription	RNA_polymerase_sigma-54_factor
	L0167	Pa_00305	262.799	285.502	1.6831	0.212663	7.91442	2.48404e-15	1.1505e-13	Pa	Enr.	Q	METABOLISM	Secondary metabolites biosynthesis, transport, and catabolism	Intermembrane_phospholipid_transport_system_binding_protein_MlaD
	L0168	Pa_00306	460.7	517.031	1.76091	0.296145	5.94612	2.74577e-09	4.57539e-08	Pa	Enr.	Q	METABOLISM	Secondary metabolites biosynthesis, transport, and catabolism	Intermembrane_phospholipid_transport_system_binding_protein_MlaC
	L0169	Pa_00307	71.4723	79.1184	1.64633	0.357352	4.60702	4.08489e-06	3.07664e-05	Pa	Enr.	Q	METABOLISM	Secondary metabolites biosynthesis, transport, and catabolism	Intermembrane_phospholipid_transport_system_binding_protein_MlaB
	L0170	Pa_00310	26.2656	12.8751	-1.8645	0.525234	-3.54985	0.000385457	0.00169581	Pa	Dep.	M	CELLULAR PROCESSES AND SIGNALING	Cell wall/membrane/envelope biogenesis	UDP-N-acetylglucosamine_1-carboxyvinyltransferase
	L0171	Pa_00314	76.6751	34.414	-1.69879	0.505219	-3.36248	0.000772453	0.00308437	Pa	Dep.	J	INFORMATION STORAGE AND PROCESSING	Translation, ribosomal structure and biogenesis	50S_ribosomal_protein_L27
	L0172	Pa_00336	164.192	183.553	1.69886	0.379406	4.47768	7.54574e-06	5.35128e-05	Pa	Enr.	J	INFORMATION STORAGE AND PROCESSING	Translation, ribosomal structure and biogenesis	Ribosomal_RNA_large_subunit_methyltransferase_E
	L0173	Pa_00340	33.4863	17.0593	-1.80177	0.50436	-3.5724	0.000353728	0.00157525	Pa	Dep.	H	METABOLISM	Coenzyme transport and metabolism	Dihydropteroate_synthase
	L0174	Pa_00342	346.714	162.045	-1.51309	0.406566	-3.72162	0.000197946	0.000961266	Pa	Dep.	U	CELLULAR PROCESSES AND SIGNALING	Intracellular trafficking, secretion, and vesicular transport	Protein-export_membrane_protein_SecG
	L0175	Pa_00364	134.286	65.5351	-1.56806	0.378523	-4.14257	3.43439e-05	0.000202216	Pa	Dep.	Q	METABOLISM	Secondary metabolites biosynthesis, transport, and catabolism	Protein/nucleic_acid_deglycase_2
	L0176	Pa_00386	726.999	1015.73	3.24221	0.331119	9.79169	1.22231e-22	2.30836e-20	Pa	Enr.	E	METABOLISM	Amino acid transport and metabolism	Ornithine_carbamoyltransferase_subunit_F
	L0177	Pa_00394	40.4054	19.8114	-1.70209	0.502382	-3.38805	0.000703925	0.0028853	Pa	Dep.	L	INFORMATION STORAGE AND PROCESSING	Replication, recombination and repair	DNA_polymerase_III_subunit_chi
	L0178	Pa_00395	242.714	106.673	-2.31247	0.344628	-6.71004	1.94577e-11	5.16744e-10	Pa	Dep.	E	METABOLISM	Amino acid transport and metabolism	Cytosol_aminopeptidase
	L0179	Pa_00437	35.1429	39.8081	1.83226	0.348452	5.25828	1.4541e-07	1.62955e-06	Pa	Enr.	H	METABOLISM	Coenzyme transport and metabolism	6-carboxy-5,6,7,8-tetrahydropterin_synthase
	L0180	Pa_00444	87.8631	98.9142	1.95839	0.324566	6.03387	1.60078e-09	2.77631e-08	Pa	Enr.	I	METABOLISM	Lipid transport and metabolism	CDP-diacylglycerol_pyrophosphatase
	L0181	Pa_00454	16.3687	6.93664	-2.46478	0.739749	-3.33191	0.000862506	0.00341143	Pa	Dep.	K	INFORMATION STORAGE AND PROCESSING	Transcription	Transcriptional_regulatory_protein_UhpA
	L0182	Pa_00462	252.857	285.757	1.78059	0.28121	6.3319	2.4216e-10	5.14488e-09	Pa	Enr.	K	INFORMATION STORAGE AND PROCESSING	Transcription	HTH-type_transcriptional_repressor_CytR
	L0183	Pa_00467	10.5189	14.5521	2.74117	0.653745	4.19303	2.75257e-05	0.000165511	Pa	Enr.	K	INFORMATION STORAGE AND PROCESSING	Transcription	HTH-type_transcriptional_regulator_ArgP
	L0184	Pa_00487	104.466	44.2804	-2.78527	0.450379	-6.18428	6.23857e-10	1.18508e-08	Pa	Dep.	E	METABOLISM	Amino acid transport and metabolism	Phosphoserine_phosphatase
	L0185	Pa_00488	37.494	16.9187	-1.77487	0.525108	-3.38001	0.000724844	0.00294478	Pa	Dep.	E	METABOLISM	Amino acid transport and metabolism	Phosphoserine_phosphatase
	L0186	Pa_00518	209.143	256.674	2.10209	0.298126	7.05102	1.77611e-12	5.48872e-11	Pa	Enr.	J	INFORMATION STORAGE AND PROCESSING	Translation, ribosomal structure and biogenesis	tRNA_(cytidine(34)-2'-O)-methyltransferase
	L0187	Pa_00531	1172.14	1251.45	1.55261	0.240405	6.45832	1.05869e-10	2.46496e-09	Pa	Enr.	O	CELLULAR PROCESSES AND SIGNALING	Post-translational modification, protein turnover, and chaperones	Chaperone_protein_DnaJ
	L0188	Pa_00537	158.429	73.1121	-1.85203	0.353375	-5.24096	1.59743e-07	1.75924e-06	Pa	Dep.	H	METABOLISM	Coenzyme transport and metabolism	Bifunctional_riboflavin_kinase/FMN_adenylyltransferase
	L0189	Pa_00543	868.513	1011.36	2.15174	0.313529	6.86297	6.74412e-12	1.91046e-10	Pa	Enr.	F	METABOLISM	Nucleotide transport and metabolism	Carbamoyl-phosphate_synthase_small_chain
	L0190	Pa_00553	293.77	141.603	-1.6854	0.289286	-5.82607	5.67477e-09	8.84882e-08	Pa	Dep.	O	CELLULAR PROCESSES AND SIGNALING	Post-translational modification, protein turnover, and chaperones	Chaperone_SurA
	L0191	Pa_00561	48.5034	22.582	-1.85714	0.423172	-4.38862	1.14071e-05	7.64323e-05	Pa	Dep.	V	CELLULAR PROCESSES AND SIGNALING	Defense mechanisms	Inner_membrane_protein_YabI
	L0192	Pa_00604	170.12	205.998	2.23879	0.275297	8.13226	4.21367e-16	2.23807e-14	Pa	Enr.	V	CELLULAR PROCESSES AND SIGNALING	Defense mechanisms	1,6-anhydro-N-acetylmuramyl-L-alanine_amidase_AmpD
	L0193	Pa_00606	34.8816	40.1623	1.84919	0.346863	5.33118	9.75775e-08	1.14379e-06	Pa	Enr.	G	METABOLISM	Carbohydrate transport and metabolism	Extracellular_exo-alpha-(1->5)-L-arabinofuranosidase
	L0194	Pa_00610	176.507	86.7477	-1.59424	0.372716	-4.27735	1.89132e-05	0.000119207	Pa	Dep.	K	INFORMATION STORAGE AND PROCESSING	Transcription	Pyruvate_dehydrogenase_complex_repressor
	L0195	Pa_00612	1416.6	706.708	-1.53617	0.295172	-5.20431	1.94723e-07	2.10991e-06	Pa	Dep.	C	METABOLISM	Energy production and conversion	Dihydrolipoyllysine-residue_acetyltransferase_component_of_pyruvate_dehydrogenase_complex
	L0196	Pa_00621	17.1429	7.88594	-2.08325	0.65643	-3.17361	0.00150556	0.00555088	Pa	Dep.	S	POORLY CHARACTERIZED	Function unknown	hypothetical_protein
	L0197	Pa_00645	34.2874	14.9279	-2.28459	0.574113	-3.97933	6.91089e-05	0.000376481	Pa	Dep.	H	METABOLISM	Coenzyme transport and metabolism	2-amino-4-hydroxy-6-hydroxymethyldihydropteridine_pyrophosphokinase
	L0198	Pa_00665	3215.71	1442.63	-2.34675	0.350002	-6.70497	2.01448e-11	5.32219e-10	Pa	Dep.	O	CELLULAR PROCESSES AND SIGNALING	Post-translational modification, protein turnover, and chaperones	Periplasmic_serine_endoprotease_DegP
	L0199	Pa_00674	790.714	355.418	-2.15713	0.332489	-6.48782	8.70878e-11	2.05584e-09	Pa	Dep.	J	INFORMATION STORAGE AND PROCESSING	Translation, ribosomal structure and biogenesis	Elongation_factor_Ts
	L0200	Pa_00675	127.714	62.3808	-1.54703	0.360136	-4.29569	1.7415e-05	0.000110722	Pa	Dep.	F	METABOLISM	Nucleotide transport and metabolism	Uridylate_kinase
	L0201	Pa_00681	141.447	66.3299	-1.79759	0.363606	-4.94378	7.66228e-07	6.98926e-06	Pa	Dep.	M	CELLULAR PROCESSES AND SIGNALING	Cell wall/membrane/envelope biogenesis	Outer_membrane_protein_assembly_factor_BamA
	L0202	Pa_00694	131.571	62.7649	-1.7277	0.317404	-5.44322	5.23264e-08	6.39837e-07	Pa	Dep.	E	METABOLISM	Amino acid transport and metabolism	Constitutive_lysine_decarboxylase
	L0203	Pa_00702	288.286	132.742	-1.98613	0.335381	-5.922	3.18043e-09	5.21447e-08	Pa	Dep.	J	INFORMATION STORAGE AND PROCESSING	Translation, ribosomal structure and biogenesis	Proline--tRNA_ligase
	L0204	Pa_00703	47.5561	22.728	-1.97095	0.427672	-4.60854	4.05504e-06	3.065e-05	Pa	Dep.	G	METABOLISM	Carbohydrate transport and metabolism	tRNA_(adenine(37)-N6)-methyltransferase
	L0205	Pa_00708	155.429	75.3901	-1.65876	0.383999	-4.31972	1.5623e-05	0.000100456	Pa	Dep.	P	METABOLISM	Inorganic ion transport and metabolism	Methionine_import_ATP-binding_protein_MetN
	L0206	Pa_00716	168.286	207.885	2.28255	0.248979	9.16763	4.83542e-20	5.13663e-18	Pa	Enr.	O	CELLULAR PROCESSES AND SIGNALING	Post-translational modification, protein turnover, and chaperones	hypothetical_protein
	L0207	Pa_00736	71.5176	82.1952	1.91236	0.333577	5.73287	9.87424e-09	1.43444e-07	Pa	Enr.	P	METABOLISM	Inorganic ion transport and metabolism	putative_glutamine_ABC_transporter_permease_protein_GlnM
	L0208	Pa_00737	46.4286	56.5806	2.09606	0.448057	4.67811	2.89533e-06	2.26854e-05	Pa	Enr.	P	METABOLISM	Inorganic ion transport and metabolism	L-cystine_transport_system_permease_protein_YecS
	L0209	Pa_00760	167.93	77.8347	-1.75794	0.375811	-4.67773	2.90074e-06	2.26854e-05	Pa	Dep.	G	METABOLISM	Carbohydrate transport and metabolism	Galactose/methyl_galactoside_import_ATP-binding_protein_MglA
	L0210	Pa_00777	109.788	122.235	2.0216	0.529457	3.81826	0.000134398	0.000683926	Pa	Enr.	K	INFORMATION STORAGE AND PROCESSING	Transcription	Cold_shock-like_protein_CspG
	L0211	Pa_00786	34.5714	16.6671	-1.98534	0.674095	-2.94519	0.00322759	0.0106109	Pa	Dep.	P	METABOLISM	Inorganic ion transport and metabolism	2-nitroimidazole_transporter
	L0212	Pa_00810	695.057	838.747	2.22306	0.374297	5.9393	2.86238e-09	4.75416e-08	Pa	Enr.	K	INFORMATION STORAGE AND PROCESSING	Transcription	HTH-type_transcriptional_regulator_XynR
	L0213	Pa_00817	47.5494	22.8848	-1.60611	0.424292	-3.7854	0.000153463	0.000767164	Pa	Dep.	L	INFORMATION STORAGE AND PROCESSING	Replication, recombination and repair	Recombination-associated_protein_RdgC
	L0214	Pa_00818	32.8791	13.964	-2.64892	0.626388	-4.22889	2.34851e-05	0.000143414	Pa	Dep.	L	INFORMATION STORAGE AND PROCESSING	Replication, recombination and repair	Recombination-associated_protein_RdgC
	L0215	Pa_00838	33.113	15.8408	-1.93209	0.498052	-3.87929	0.000104763	0.000545087	Pa	Dep.	E	METABOLISM	Amino acid transport and metabolism	Proline-specific_permease_ProY
	L0216	Pa_00855	101.196	42.8081	-2.56023	0.39902	-6.4163	1.39626e-10	3.13636e-09	Pa	Dep.	J	INFORMATION STORAGE AND PROCESSING	Translation, ribosomal structure and biogenesis	S-adenosylmethionine:tRNA_ribosyltransferase-isomerase
	L0217	Pa_00856	177.802	78.5722	-2.33205	0.369439	-6.31241	2.74727e-10	5.71769e-09	Pa	Dep.	F	METABOLISM	Nucleotide transport and metabolism	Queuine_tRNA-ribosyltransferase
	L0218	Pa_00857	121.125	54.6563	-2.24438	0.474199	-4.733	2.21226e-06	1.77642e-05	Pa	Dep.	U	CELLULAR PROCESSES AND SIGNALING	Intracellular trafficking, secretion, and vesicular transport	Sec_translocon_accessory_complex_subunit_YajC
	L0219	Pa_00858	339.017	152.182	-2.19422	0.295524	-7.42483	1.12922e-13	4.29693e-12	Pa	Dep.	U	CELLULAR PROCESSES AND SIGNALING	Intracellular trafficking, secretion, and vesicular transport	Protein_translocase_subunit_SecD
	L0220	Pa_00873	4.57814	1.89245	-2.66848	1.11451	-2.39431	0.0166515	0.0415956	Pa	Dep.	H	METABOLISM	Coenzyme transport and metabolism	Farnesyl_diphosphate_synthase
	L0221	Pa_00881	838.741	405.873	-1.66981	0.378596	-4.41052	1.03122e-05	6.96448e-05	Pa	Dep.	O	CELLULAR PROCESSES AND SIGNALING	Post-translational modification, protein turnover, and chaperones	Protoheme_IX_farnesyltransferase
	L0222	Pa_00882	108.776	50.6984	-1.68561	0.396912	-4.24682	2.16823e-05	0.000133847	Pa	Dep.	C	METABOLISM	Energy production and conversion	Cytochrome_bo(3)_ubiquinol_oxidase_subunit_4
	L0223	Pa_00885	1307.63	616.999	-1.9426	0.243285	-7.98485	1.40695e-15	6.83241e-14	Pa	Dep.	C	METABOLISM	Energy production and conversion	Cytochrome_bo(3)_ubiquinol_oxidase_subunit_1
	L0224	Pa_00886	1309.44	642.22	-1.62276	0.288332	-5.62811	1.822e-08	2.45777e-07	Pa	Dep.	C	METABOLISM	Energy production and conversion	Cytochrome_bo(3)_ubiquinol_oxidase_subunit_1
	L0225	Pa_00905	230.429	251.636	1.51776	0.350476	4.33056	1.48732e-05	9.61198e-05	Pa	Enr.	K	INFORMATION STORAGE AND PROCESSING	Transcription	DNA-binding_transcriptional_activator_DecR
	L0226	Pa_00908	231.851	254.413	1.55387	0.322216	4.82246	1.41799e-06	1.21518e-05	Pa	Enr.	V	CELLULAR PROCESSES AND SIGNALING	Defense mechanisms	Multidrug_resistance-like_ATP-binding_protein_MdlB
	L0227	Pa_00909	21.4286	27.2694	3.23325	0.8272	3.90867	9.28065e-05	0.00048937	Pa	Enr.	K	INFORMATION STORAGE AND PROCESSING	Transcription	Nitrogen_regulatory_protein_P-II_2
	L0228	Pa_00910	81.2156	86.4072	1.68522	0.424532	3.96961	7.19914e-05	0.000389273	Pa	Enr.	P	METABOLISM	Inorganic ion transport and metabolism	Ammonia_channel
	L0229	Pa_00929	88.8571	44.5164	-1.54112	0.406316	-3.7929	0.000148896	0.00074874	Pa	Dep.	F	METABOLISM	Nucleotide transport and metabolism	Adenine_phosphoribosyltransferase
	L0230	Pa_00937	254.857	120.954	-1.5233	0.38484	-3.95826	7.54986e-05	0.000406084	Pa	Dep.	F	METABOLISM	Nucleotide transport and metabolism	Adenylate_kinase
	L0231	Pa_00938	77.4286	37.1708	-1.76631	0.389157	-4.53881	5.65717e-06	4.12674e-05	Pa	Dep.	H	METABOLISM	Coenzyme transport and metabolism	Ferrochelatase
	L0232	Pa_00939	72.5714	34.0267	-2.01992	0.388568	-5.19836	2.01058e-07	2.16743e-06	Pa	Dep.	G	METABOLISM	Carbohydrate transport and metabolism	Inosine-guanosine_kinase
	L0233	Pa_00949	187.077	231.636	2.21162	0.279477	7.9134	2.50453e-15	1.1505e-13	Pa	Enr.	K	INFORMATION STORAGE AND PROCESSING	Transcription	HTH-type_transcriptional_regulator_CueR
	L0234	Pa_00960	123.966	55.7771	-2.29212	0.392326	-5.84238	5.14595e-09	8.1236e-08	Pa	Dep.	F	METABOLISM	Nucleotide transport and metabolism	N5-carboxyaminoimidazole_ribonucleotide_synthase
	L0235	Pa_00961	171.457	76.3287	-2.21986	0.32444	-6.84213	7.8026e-12	2.19809e-10	Pa	Dep.	F	METABOLISM	Nucleotide transport and metabolism	N5-carboxyaminoimidazole_ribonucleotide_synthase
	L0236	Pa_00962	164.006	70.4554	-2.59263	0.473758	-5.47248	4.43784e-08	5.51916e-07	Pa	Dep.	F	METABOLISM	Nucleotide transport and metabolism	N5-carboxyaminoimidazole_ribonucleotide_mutase
	L0237	Pa_00967	29.6114	13.4586	-2.09877	0.570913	-3.67617	0.000236762	0.00111576	Pa	Dep.	S	POORLY CHARACTERIZED	Function unknown	putative_protein_YbcJ
	L0238	Pa_00971	2209.91	1036.14	-1.95153	0.245974	-7.93386	2.12433e-15	1.00296e-13	Pa	Dep.	L	INFORMATION STORAGE AND PROCESSING	Replication, recombination and repair	Tyrosine_recombinase_XerD
	L0239	Pa_00980	4099.63	1776.57	-2.85198	0.211219	-13.5025	1.51238e-41	2.57055e-38	Pa	Dep.	L	INFORMATION STORAGE AND PROCESSING	Replication, recombination and repair	Exodeoxyribonuclease_8
	L0240	Pa_01076	76.5714	38.0265	-1.59364	0.369273	-4.31562	1.59153e-05	0.000102206	Pa	Dep.	E	METABOLISM	Amino acid transport and metabolism	Serine_transporter
	L0241	Pa_01102	45.289	19.7801	-2.05587	0.499595	-4.11508	3.87039e-05	0.000225802	Pa	Dep.	J	INFORMATION STORAGE AND PROCESSING	Translation, ribosomal structure and biogenesis	Ribosomal_RNA_large_subunit_methyltransferase_H
	L0242	Pa_01113	19.6009	9.09531	-1.69928	0.587496	-2.89241	0.00382298	0.0121227	Pa	Dep.	P	METABOLISM	Inorganic ion transport and metabolism	Glutamate/aspartate_import_permease_protein_GltJ
	L0243	Pa_01119	174.714	80.3835	-1.94529	0.314162	-6.19199	5.94095e-10	1.13457e-08	Pa	Dep.	J	INFORMATION STORAGE AND PROCESSING	Translation, ribosomal structure and biogenesis	tRNA-2-methylthio-N(6)-dimethylallyladenosine_synthase
	L0244	Pa_01128	528.605	687.501	2.35775	0.430554	5.47608	4.34849e-08	5.42126e-07	Pa	Enr.	E	METABOLISM	Amino acid transport and metabolism	Asparagine_synthetase_B_[glutamine-hydrolyzing]
	L0245	Pa_01129	209.597	279.923	2.50031	0.417906	5.98296	2.19124e-09	3.73683e-08	Pa	Enr.	E	METABOLISM	Amino acid transport and metabolism	Asparagine_synthetase_B_[glutamine-hydrolyzing]
	L0246	Pa_01141	168.685	215.82	2.40567	0.229639	10.4759	1.11465e-25	4.19912e-23	Pa	Enr.	J	INFORMATION STORAGE AND PROCESSING	Translation, ribosomal structure and biogenesis	Esterase_YbfF
	L0247	Pa_01174	138.987	64.6818	-1.9003	0.332975	-5.70703	1.14965e-08	1.63288e-07	Pa	Dep.	U	CELLULAR PROCESSES AND SIGNALING	Intracellular trafficking, secretion, and vesicular transport	Tol-Pal_system_protein_TolQ
	L0248	Pa_01200	16.9157	8.19284	-1.86107	0.620804	-2.99783	0.00271908	0.00913802	Pa	Dep.	P	METABOLISM	Inorganic ion transport and metabolism	Molybdate-binding_protein_ModA
	L0249	Pa_01208	809.724	1087.18	2.47081	0.470108	5.25583	1.4736e-07	1.64379e-06	Pa	Enr.	H	METABOLISM	Coenzyme transport and metabolism	Biotin_synthase
	L0250	Pa_01228	106.712	51.6489	-1.75256	0.35526	-4.93316	8.0908e-07	7.34075e-06	Pa	Dep.	L	INFORMATION STORAGE AND PROCESSING	Replication, recombination and repair	ATP-dependent_RNA_helicase_RhlE
	L0251	Pa_01229	24.8596	11.5942	-1.83457	0.550634	-3.33174	0.000863061	0.00341143	Pa	Dep.	J	INFORMATION STORAGE AND PROCESSING	Translation, ribosomal structure and biogenesis	tRNA-dihydrouridine(16)_synthase
	L0252	Pa_01249	48.4286	51.6828	1.54455	0.381625	4.04731	5.18092e-05	0.000290942	Pa	Enr.	I	METABOLISM	Lipid transport and metabolism	Isopentenyl-diphosphate_Delta-isomerase
	L0253	Pa_01251	89.0513	41.8278	-1.81394	0.3568	-5.08392	3.69721e-07	3.61237e-06	Pa	Dep.	M	CELLULAR PROCESSES AND SIGNALING	Cell wall/membrane/envelope biogenesis	Glycine_betaine-binding_protein_YehZ
	L0254	Pa_01252	71.5573	34.3806	-1.66818	0.522417	-3.19319	0.0014071	0.00522944	Pa	Dep.	P	METABOLISM	Inorganic ion transport and metabolism	Glycine_betaine_uptake_system_permease_protein_YehY
	L0255	Pa_01279	65.6309	32.6793	-1.5448	0.388111	-3.98031	6.88242e-05	0.000375331	Pa	Dep.	E	METABOLISM	Amino acid transport and metabolism	Glutamine_transport_ATP-binding_protein_GlnQ
	L0256	Pa_01294	164.018	79.986	-1.60098	0.361918	-4.4236	9.70684e-06	6.62586e-05	Pa	Dep.	L	INFORMATION STORAGE AND PROCESSING	Replication, recombination and repair	putative_ABC_transporter_ATP-binding_protein_YbiT
	L0257	Pa_01306	40.4286	20.5802	-1.61747	0.433467	-3.73147	0.000190366	0.000929765	Pa	Dep.	G	METABOLISM	Carbohydrate transport and metabolism	Aldose_sugar_dehydrogenase_YliI
	L0258	Pa_01307	14.1429	6.76843	-1.5755	0.647615	-2.43278	0.0149835	0.037916	Pa	Dep.	G	METABOLISM	Carbohydrate transport and metabolism	Aldose_sugar_dehydrogenase_YliI
	L0259	Pa_01320	66.8571	31.0418	-1.93348	0.437911	-4.41522	1.00907e-05	6.86238e-05	Pa	Dep.	P	METABOLISM	Inorganic ion transport and metabolism	Spermidine/putrescine_import_ATP-binding_protein_PotA
	L0260	Pa_01323	6.28571	2.84201	-3.30819	1.12282	-2.94633	0.00321566	0.0105853	Pa	Dep.	P	METABOLISM	Inorganic ion transport and metabolism	Putrescine_transport_system_permease_protein_PotH
	L0261	Pa_01329	73.5864	35.431	-1.74188	0.36403	-4.78498	1.71005e-06	1.42012e-05	Pa	Dep.	P	METABOLISM	Inorganic ion transport and metabolism	Arginine_ABC_transporter_permease_protein_ArtQ
	L0262	Pa_01338	28.1429	13.0021	-1.62584	0.622063	-2.61363	0.00895857	0.0246518	Pa	Dep.	S	POORLY CHARACTERIZED	Function unknown	Lysine_exporter_LysO
	L0263	Pa_01340	61.1519	65.9662	1.64419	0.32292	5.09165	3.54962e-07	3.48738e-06	Pa	Enr.	K	INFORMATION STORAGE AND PROCESSING	Transcription	Cold_shock-like_protein_CspD
	L0264	Pa_01341	137.269	186.013	2.65018	0.296893	8.92639	4.40139e-19	3.85367e-17	Pa	Enr.	T	CELLULAR PROCESSES AND SIGNALING	Signal transduction mechanisms	ATP-dependent_Clp_protease_adapter_protein_ClpS
	L0265	Pa_01349	169.714	75.8681	-2.00477	0.391291	-5.12348	2.99953e-07	3.05282e-06	Pa	Dep.	C	METABOLISM	Energy production and conversion	Thioredoxin_reductase
	L0266	Pa_01359	345.368	378.639	1.7355	0.586189	2.96064	0.00306996	0.0101516	Pa	Enr.	P	METABOLISM	Inorganic ion transport and metabolism	putative_formate_transporter_1
	L0267	Pa_01380	1075.51	1178.77	1.59752	0.290163	5.50562	3.67879e-08	4.6662e-07	Pa	Enr.	T	CELLULAR PROCESSES AND SIGNALING	Signal transduction mechanisms	putative_L,D-transpeptidase_YcbB
	L0268	Pa_01385	425.716	180.358	-2.73155	0.36889	-7.40477	1.31378e-13	4.88974e-12	Pa	Dep.	J	INFORMATION STORAGE AND PROCESSING	Translation, ribosomal structure and biogenesis	Asparagine--tRNA_ligase
	L0269	Pa_01386	344.143	355.019	1.57335	0.226913	6.9337	4.09979e-12	1.20143e-10	Pa	Enr.	H	METABOLISM	Coenzyme transport and metabolism	Nicotinate_phosphoribosyltransferase
	L0270	Pa_01389	106.301	49.9344	-1.85647	0.374872	-4.95226	7.33549e-07	6.75156e-06	Pa	Dep.	P	METABOLISM	Inorganic ion transport and metabolism	Aliphatic_sulfonates_import_ATP-binding_protein_SsuB
	L0271	Pa_01390	158.214	73.8373	-2.11783	0.411947	-5.14102	2.73252e-07	2.80344e-06	Pa	Dep.	P	METABOLISM	Inorganic ion transport and metabolism	Putative_aliphatic_sulfonates_transport_permease_protein_SsuC
	L0272	Pa_01393	49.7867	24.017	-1.98596	0.50465	-3.93533	8.3083e-05	0.000443063	Pa	Dep.	P	METABOLISM	Inorganic ion transport and metabolism	Putative_aliphatic_sulfonates-binding_protein
	L0273	Pa_01394	32.62	14.9703	-2.19032	0.555305	-3.94435	8.00156e-05	0.000428121	Pa	Dep.	P	METABOLISM	Inorganic ion transport and metabolism	Putative_aliphatic_sulfonates-binding_protein
	L0274	Pa_01395	78.521	39.7028	-1.73869	0.440481	-3.94726	7.90515e-05	0.000423852	Pa	Dep.	P	METABOLISM	Inorganic ion transport and metabolism	FMN_reductase_(NADPH)
	L0275	Pa_01398	48.4286	19.8871	-2.71888	0.572015	-4.75316	2.00265e-06	1.63123e-05	Pa	Dep.	F	METABOLISM	Nucleotide transport and metabolism	Dihydroorotate_dehydrogenase_(quinone)
	L0276	Pa_01408	195.286	94.2346	-1.64549	0.377122	-4.36327	1.28132e-05	8.4137e-05	Pa	Dep.	I	METABOLISM	Lipid transport and metabolism	3-hydroxydecanoyl-[acyl-carrier-protein]_dehydratase
	L0277	Pa_01427	653.429	286.135	-2.62408	0.284122	-9.23577	2.56441e-20	3.04092e-18	Pa	Dep.	M	CELLULAR PROCESSES AND SIGNALING	Cell wall/membrane/envelope biogenesis	Modulator_of_FtsH_protease_YccA
	L0278	Pa_01442	18.3099	22.5005	2.43338	0.657354	3.70179	0.000214088	0.00102694	Pa	Enr.	C	METABOLISM	Energy production and conversion	Pyrimidine_monooxygenase_RutA
	L0279	Pa_01477	6.939	2.94995	-2.62574	1.04631	-2.50951	0.0120898	0.0317598	Pa	Dep.	I	METABOLISM	Lipid transport and metabolism	hypothetical_protein
	L0280	Pa_01478	46.9557	22.873	-1.70835	0.470914	-3.62773	0.000285923	0.00130873	Pa	Dep.	M	CELLULAR PROCESSES AND SIGNALING	Cell wall/membrane/envelope biogenesis	hypothetical_protein
	L0281	Pa_01492	771.286	825.489	1.53281	0.245306	6.24857	4.14237e-10	8.25075e-09	Pa	Enr.	I	METABOLISM	Lipid transport and metabolism	Cardiolipin_synthase_C
	L0282	Pa_01501	233.868	250.51	1.60635	0.253461	6.33765	2.33293e-10	4.99816e-09	Pa	Enr.	M	CELLULAR PROCESSES AND SIGNALING	Cell wall/membrane/envelope biogenesis	Lipid_A_biosynthesis_lauroyltransferase
	L0283	Pa_01510	12.4253	4.46701	-4.09193	1.10403	-3.70637	0.000210253	0.00101139	Pa	Dep.	F	METABOLISM	Nucleotide transport and metabolism	Dihydroorotase
	L0284	Pa_01511	98.0033	40.9063	-2.71433	0.433235	-6.26526	3.72206e-10	7.53127e-09	Pa	Dep.	F	METABOLISM	Nucleotide transport and metabolism	Dihydroorotase
	L0285	Pa_01522	126.901	53.3072	-3.28974	0.528247	-6.22766	4.73461e-10	9.17939e-09	Pa	Dep.	N	CELLULAR PROCESSES AND SIGNALING	Cell motility	Flagellar_basal_body_rod_protein_FlgB
	L0286	Pa_01523	91.8469	37.5161	-2.9612	0.580379	-5.10219	3.35745e-07	3.34368e-06	Pa	Dep.	N	CELLULAR PROCESSES AND SIGNALING	Cell motility	Flagellar_basal-body_rod_protein_FlgC
	L0287	Pa_01524	152.129	67.9322	-2.09819	0.400479	-5.23919	1.61285e-07	1.77239e-06	Pa	Dep.	N	CELLULAR PROCESSES AND SIGNALING	Cell motility	Basal-body_rod_modification_protein_FlgD
	L0288	Pa_01525	468.363	194.419	-2.6311	0.409755	-6.42116	1.3524e-10	3.05127e-09	Pa	Dep.	N	CELLULAR PROCESSES AND SIGNALING	Cell motility	Flagellar_hook_protein_FlgE
	L0289	Pa_01535	35.6397	37.7827	1.57113	0.328224	4.78675	1.69504e-06	1.41688e-05	Pa	Enr.	D	CELLULAR PROCESSES AND SIGNALING	Cell cycle control, cell division, chromosome partitioning	7-methyl-GTP_pyrophosphatase
	L0290	Pa_01543	487.756	226.488	-1.80769	0.261282	-6.91853	4.56353e-12	1.32968e-10	Pa	Dep.	I	METABOLISM	Lipid transport and metabolism	3-oxoacyl-[acyl-carrier-protein]_synthase_2
	L0291	Pa_01585	225.126	244.199	1.56254	0.280707	5.56646	2.5997e-08	3.39894e-07	Pa	Enr.	P	METABOLISM	Inorganic ion transport and metabolism	50S_ribosomal_protein_L16_3-hydroxylase
	L0292	Pa_01586	753.379	1003.44	2.63522	0.262974	10.0209	1.23436e-23	2.99714e-21	Pa	Enr.	T	CELLULAR PROCESSES AND SIGNALING	Signal transduction mechanisms	Virulence_sensor_histidine_kinase_PhoQ
	L0293	Pa_01587	1096.71	1255.44	1.91588	0.237165	8.07824	6.57059e-16	3.38419e-14	Pa	Enr.	T	CELLULAR PROCESSES AND SIGNALING	Signal transduction mechanisms	Virulence_transcriptional_regulatory_protein_PhoP
	L0294	Pa_01755	1028.71	1104.07	1.56159	0.23239	6.71972	1.8208e-11	4.9123e-10	Pa	Enr.	P	METABOLISM	Inorganic ion transport and metabolism	Glutathione-specific_gamma-glutamylcyclotransferase
	L0295	Pa_01774	36.1429	38.6777	1.5391	0.336531	4.57344	4.79788e-06	3.54556e-05	Pa	Enr.	K	INFORMATION STORAGE AND PROCESSING	Transcription	Glucitol_operon_repressor
	L0296	Pa_01782	1042.12	1196.59	1.88992	0.20496	9.22093	2.94527e-20	3.41316e-18	Pa	Enr.	M	CELLULAR PROCESSES AND SIGNALING	Cell wall/membrane/envelope biogenesis	hypothetical_protein
	L0297	Pa_01790	27.4891	28.9298	1.75879	0.39687	4.43166	9.35099e-06	6.4087e-05	Pa	Enr.	E	METABOLISM	Amino acid transport and metabolism	Arginine_N-succinyltransferase
	L0298	Pa_01828	149.367	156.837	1.51234	0.303296	4.98635	6.15316e-07	5.77705e-06	Pa	Enr.	S	POORLY CHARACTERIZED	Function unknown	Protein_adenylyltransferase_SelO
	L0299	Pa_01839	404.561	553.354	2.52285	0.416476	6.05761	1.38158e-09	2.43446e-08	Pa	Enr.	P	METABOLISM	Inorganic ion transport and metabolism	Protein_SufA
	L0300	Pa_01854	456.857	542.223	2.02711	0.281681	7.1965	6.17769e-13	2.04546e-11	Pa	Enr.	H	METABOLISM	Coenzyme transport and metabolism	Riboflavin_synthase
	L0301	Pa_01866	108	123.464	2.01298	0.356061	5.65347	1.57237e-08	2.14947e-07	Pa	Enr.	K	INFORMATION STORAGE AND PROCESSING	Transcription	HTH-type_transcriptional_repressor_NemR
	L0302	Pa_01867	17.7143	19.4685	1.98967	0.461894	4.30764	1.65008e-05	0.0001057	Pa	Enr.	I	METABOLISM	Lipid transport and metabolism	hypothetical_protein
	L0303	Pa_01929	37.0921	18.2219	-1.65389	0.477408	-3.4643	0.000531611	0.00225891	Pa	Dep.	C	METABOLISM	Energy production and conversion	Ion-translocating_oxidoreductase_complex_subunit_D
	L0304	Pa_01932	36.7147	18.6337	-1.57027	0.434053	-3.61769	0.000297245	0.00135447	Pa	Dep.	C	METABOLISM	Energy production and conversion	Ion-translocating_oxidoreductase_complex_subunit_A
	L0305	Pa_01935	4.57143	1.74626	-3.49923	1.1116	-3.14793	0.00164432	0.00598029	Pa	Dep.	G	METABOLISM	Carbohydrate transport and metabolism	ABC_transporter_periplasmic-binding_protein_YtfQ
	L0306	Pa_01959	494.429	638.329	2.35458	0.328439	7.16901	7.55422e-13	2.45344e-11	Pa	Enr.	N	CELLULAR PROCESSES AND SIGNALING	Cell motility	Antitoxin_HicB
	L0307	Pa_01972	63.7143	71.5765	1.68353	0.365709	4.60345	4.15543e-06	3.12515e-05	Pa	Enr.	K	INFORMATION STORAGE AND PROCESSING	Transcription	HTH-type_transcriptional_regulator_SutR
	L0308	Pa_02125	204.714	97.5889	-1.81168	0.304423	-5.95119	2.66205e-09	4.46506e-08	Pa	Dep.	C	METABOLISM	Energy production and conversion	NADPH_dehydrogenase
	L0309	Pa_02169	4.38914	5.8523	3.20801	0.699682	4.58495	4.541e-06	3.3753e-05	Pa	Enr.	F	METABOLISM	Nucleotide transport and metabolism	Guanine_deaminase
	L0310	Pa_02170	17.2857	21.7943	3.02285	0.793289	3.81052	0.000138672	0.000703573	Pa	Enr.	F	METABOLISM	Nucleotide transport and metabolism	Guanine_deaminase
	L0311	Pa_02223	47.4819	57.4983	2.06812	0.345522	5.98551	2.15716e-09	3.69106e-08	Pa	Enr.	K	INFORMATION STORAGE AND PROCESSING	Transcription	HTH-type_transcriptional_regulator_HdfR
	L0312	Pa_02224	52.0896	58.0859	1.75651	0.30463	5.76604	8.11581e-09	1.20649e-07	Pa	Enr.	K	INFORMATION STORAGE AND PROCESSING	Transcription	hypothetical_protein
	L0313	Pa_02225	41.1429	46.905	2.09108	0.335756	6.22795	4.72566e-10	9.17939e-09	Pa	Enr.	U	CELLULAR PROCESSES AND SIGNALING	Intracellular trafficking, secretion, and vesicular transport	putative_DNA_endonuclease_SmrA
	L0314	Pa_02226	1138.68	1230.41	1.62064	0.32703	4.95563	7.20948e-07	6.65963e-06	Pa	Enr.	K	INFORMATION STORAGE AND PROCESSING	Transcription	Fumarate_and_nitrate_reduction_regulatory_protein
	L0315	Pa_02237	157.268	73.7651	-1.80801	0.319311	-5.66223	1.49422e-08	2.05241e-07	Pa	Dep.	E	METABOLISM	Amino acid transport and metabolism	Thermostable_carboxypeptidase_1
	L0316	Pa_02255	257.486	285.359	1.81079	0.208074	8.70266	3.24199e-18	2.43102e-16	Pa	Enr.	E	METABOLISM	Amino acid transport and metabolism	Murein_peptide_amidase_A
	L0317	Pa_02295	337.857	143.501	-2.39994	0.383497	-6.25804	3.89849e-10	7.82614e-09	Pa	Dep.	J	INFORMATION STORAGE AND PROCESSING	Translation, ribosomal structure and biogenesis	Exoribonuclease_2
	L0318	Pa_02299	53.4884	53.5624	1.61504	0.350455	4.60842	4.05741e-06	3.065e-05	Pa	Enr.	T	CELLULAR PROCESSES AND SIGNALING	Signal transduction mechanisms	Cyclic_di-GMP_phosphodiesterase_PdeR
	L0319	Pa_02308	71.126	76.2274	1.69973	0.275376	6.17238	6.72676e-10	1.26102e-08	Pa	Enr.	S	POORLY CHARACTERIZED	Function unknown	Lipopolysaccharide_assembly_protein_A
	L0320	Pa_02336	34.8356	14.2135	-2.40681	0.674652	-3.56749	0.000360421	0.00160225	Pa	Dep.	T	CELLULAR PROCESSES AND SIGNALING	Signal transduction mechanisms	hypothetical_protein
	L0321	Pa_02338	17.7143	8.52025	-1.72908	0.583499	-2.96331	0.00304355	0.0100904	Pa	Dep.	D	CELLULAR PROCESSES AND SIGNALING	Cell cycle control, cell division, chromosome partitioning	putative_intracellular_septation_protein_A
	L0322	Pa_02346	16	7.78427	-1.50608	0.608411	-2.47543	0.0133077	0.0345322	Pa	Dep.	S	POORLY CHARACTERIZED	Function unknown	hypothetical_protein
	L0323	Pa_02352	227.143	312.719	2.68917	0.340194	7.90483	2.68301e-15	1.22149e-13	Pa	Enr.	E	METABOLISM	Amino acid transport and metabolism	Periplasmic_oligopeptide-binding_protein
	L0324	Pa_02366	172.571	81.3314	-1.87	0.403699	-4.63217	3.61848e-06	2.77037e-05	Pa	Dep.	F	METABOLISM	Nucleotide transport and metabolism	Formyltetrahydrofolate_deformylase
	L0325	Pa_02378	834.772	1083.33	2.36743	0.355205	6.66496	2.64738e-11	6.88014e-10	Pa	Enr.	O	CELLULAR PROCESSES AND SIGNALING	Post-translational modification, protein turnover, and chaperones	Peptide_methionine_sulfoxide_reductase_MsrB
	L0326	Pa_02391	763.186	920.469	1.95196	0.312459	6.24709	4.18177e-10	8.29683e-09	Pa	Enr.	E	METABOLISM	Amino acid transport and metabolism	Alanine_racemase,_catabolic
	L0327	Pa_02392	1016.53	1151.69	1.77772	0.274664	6.47233	9.65055e-11	2.25725e-09	Pa	Enr.	E	METABOLISM	Amino acid transport and metabolism	D-amino_acid_dehydrogenase
	L0328	Pa_02398	15.7143	17.9762	1.64505	0.434867	3.78289	0.000155019	0.000771916	Pa	Enr.	S	POORLY CHARACTERIZED	Function unknown	Protein_YcgL
	L0329	Pa_02424	185.001	83.6943	-2.38008	0.31279	-7.60918	2.75849e-14	1.13432e-12	Pa	Dep.	E	METABOLISM	Amino acid transport and metabolism	hypothetical_protein
	L0330	Pa_02428	12.2651	5.60351	-2.09024	0.742682	-2.81445	0.00488611	0.0147596	Pa	Dep.	G	METABOLISM	Carbohydrate transport and metabolism	PTS_system_mannose-specific_EIID_component
	L0331	Pa_02438	591.143	261.036	-2.42923	0.260815	-9.314	1.2311e-20	1.53107e-18	Pa	Dep.	O	CELLULAR PROCESSES AND SIGNALING	Post-translational modification, protein turnover, and chaperones	Protease_HtpX
	L0332	Pa_02441	46.4531	23.2468	-1.62645	0.453842	-3.58373	0.000338723	0.00151769	Pa	Dep.	T	CELLULAR PROCESSES AND SIGNALING	Signal transduction mechanisms	Free_methionine-R-sulfoxide_reductase
	L0333	Pa_02476	712.432	284.307	-3.64083	0.407939	-8.92495	4.45904e-19	3.85367e-17	Pa	Dep.	T	CELLULAR PROCESSES AND SIGNALING	Signal transduction mechanisms	Inner_membrane_protein_YebE
	L0334	Pa_02481	28.8569	30.0399	1.50317	0.349149	4.30525	1.66796e-05	0.000106712	Pa	Enr.	K	INFORMATION STORAGE AND PROCESSING	Transcription	HTH-type_transcriptional_regulator_HexR
	L0335	Pa_02482	25.0003	26.7539	1.51219	0.374675	4.03602	5.43665e-05	0.000304297	Pa	Enr.	K	INFORMATION STORAGE AND PROCESSING	Transcription	HTH-type_transcriptional_regulator_HexR
	L0336	Pa_02490	64.72	29.3453	-1.74948	0.446179	-3.92101	8.81769e-05	0.000467458	Pa	Dep.	L	INFORMATION STORAGE AND PROCESSING	Replication, recombination and repair	Holliday_junction_ATP-dependent_DNA_helicase_RuvB
	L0337	Pa_02494	125.857	61.5634	-1.52457	0.329687	-4.62431	3.75853e-06	2.86897e-05	Pa	Dep.	K	INFORMATION STORAGE AND PROCESSING	Transcription	putative_transcriptional_regulatory_protein_YebC
	L0338	Pa_02497	108.854	121.928	1.73986	0.322936	5.38764	7.13902e-08	8.54504e-07	Pa	Enr.	L	INFORMATION STORAGE AND PROCESSING	Replication, recombination and repair	hypothetical_protein
	L0339	Pa_02515	62.7307	77.1198	1.94087	0.417109	4.65315	3.26903e-06	2.53325e-05	Pa	Enr.	K	INFORMATION STORAGE AND PROCESSING	Transcription	Toxin_HigB-1
	L0340	Pa_02516	53.9836	68.2017	2.33781	0.303858	7.69376	1.42875e-14	5.97145e-13	Pa	Enr.	K	INFORMATION STORAGE AND PROCESSING	Transcription	putative_HTH-type_transcriptional_regulator_YbaQ
	L0341	Pa_02521	255.677	118.97	-2.05868	0.358421	-5.74376	9.25975e-09	1.34901e-07	Pa	Dep.	T	CELLULAR PROCESSES AND SIGNALING	Signal transduction mechanisms	Chemotaxis_protein_CheY
	L0342	Pa_02597	74.8784	36.7841	-1.57769	0.383238	-4.11675	3.8426e-05	0.000224438	Pa	Dep.	N	CELLULAR PROCESSES AND SIGNALING	Cell motility	Flagellar_M-ring_protein
	L0343	Pa_02598	46.6011	22.4465	-1.64074	0.439813	-3.73054	0.000191072	0.00093232	Pa	Dep.	N	CELLULAR PROCESSES AND SIGNALING	Cell motility	Flagellar_motor_switch_protein_FliG
	L0344	Pa_02599	44.16	22.0596	-1.57717	0.641744	-2.45763	0.0139857	0.0359079	Pa	Dep.	N	CELLULAR PROCESSES AND SIGNALING	Cell motility	Flagellar_assembly_protein_FliH
	L0345	Pa_02631	25.7143	10.9117	-2.88607	0.714155	-4.04123	5.31709e-05	0.00029826	Pa	Dep.	O	CELLULAR PROCESSES AND SIGNALING	Post-translational modification, protein turnover, and chaperones	Potassium_binding_protein_Kbp
	L0346	Pa_02644	4.71457	1.94797	-2.75193	1.10968	-2.47993	0.0131408	0.0341689	Pa	Dep.	U	CELLULAR PROCESSES AND SIGNALING	Intracellular trafficking, secretion, and vesicular transport	hypothetical_protein
	L0347	Pa_02646	80.1433	38.9084	-1.73612	0.411643	-4.21755	2.46973e-05	0.000150123	Pa	Dep.	U	CELLULAR PROCESSES AND SIGNALING	Intracellular trafficking, secretion, and vesicular transport	tRNA_nuclease_CdiA
	L0348	Pa_02680	8.85714	11.3159	2.60644	0.504758	5.16375	2.42051e-07	2.56062e-06	Pa	Enr.	P	METABOLISM	Inorganic ion transport and metabolism	Alpha-D-ribose_1-methylphosphonate_5-phosphate_C-P_lyase
	L0349	Pa_02781	6.539	6.31253	1.57976	0.57104	2.76645	0.00566699	0.0166547	Pa	Enr.	T	CELLULAR PROCESSES AND SIGNALING	Signal transduction mechanisms	hypothetical_protein
	L0350	Pa_02795	303.571	331.625	1.6976	0.276284	6.14438	8.02772e-10	1.49392e-08	Pa	Enr.	L	INFORMATION STORAGE AND PROCESSING	Replication, recombination and repair	Exodeoxyribonuclease_I
	L0351	Pa_02799	13.8571	6.08159	-2.29632	0.812797	-2.82521	0.00472492	0.014441	Pa	Dep.	C	METABOLISM	Energy production and conversion	3-oxo-tetronate_kinase
	L0352	Pa_02804	5466.13	5911.87	1.57756	0.354126	4.45481	8.39661e-06	5.84895e-05	Pa	Enr.	E	METABOLISM	Amino acid transport and metabolism	Gamma-glutamylputrescine_synthetase_PuuA
	L0353	Pa_02805	304.286	381.733	2.30907	0.269688	8.56201	1.10921e-17	7.44194e-16	Pa	Enr.	K	INFORMATION STORAGE AND PROCESSING	Transcription	Gamma-glutamyl-gamma-aminobutyrate_hydrolase_PuuD
	L0354	Pa_02807	462.875	491.049	1.54325	0.23166	6.66172	2.70636e-11	6.93455e-10	Pa	Enr.	E	METABOLISM	Amino acid transport and metabolism	Gamma-glutamylputrescine_oxidoreductase
	L0355	Pa_02810	382.708	178.066	-2.01828	0.386475	-5.22227	1.7674e-07	1.93806e-06	Pa	Dep.	F	METABOLISM	Nucleotide transport and metabolism	ATP_phosphoribosyltransferase
	L0356	Pa_02811	371.554	158.739	-2.58846	0.329742	-7.84997	4.16152e-15	1.87133e-13	Pa	Dep.	E	METABOLISM	Amino acid transport and metabolism	Histidinol_dehydrogenase
	L0357	Pa_02812	222.314	103.629	-1.99374	0.339202	-5.87774	4.15909e-09	6.68996e-08	Pa	Dep.	E	METABOLISM	Amino acid transport and metabolism	Histidinol-phosphate_aminotransferase
	L0358	Pa_02814	147.309	66.0385	-2.13644	0.391411	-5.45831	4.80685e-08	5.93466e-07	Pa	Dep.	E	METABOLISM	Amino acid transport and metabolism	Imidazole_glycerol_phosphate_synthase_subunit_HisH
	L0359	Pa_02815	157.501	69.5563	-2.28501	0.391095	-5.8426	5.1391e-09	8.1236e-08	Pa	Dep.	E	METABOLISM	Amino acid transport and metabolism	1-(5-phosphoribosyl)-5-[(5-phosphoribosylamino)methylideneamino]_imidazole-4-carboxamide_isomerase
	L0360	Pa_02860	154.175	67.6512	-2.25969	0.377889	-5.97976	2.23461e-09	3.78547e-08	Pa	Dep.	M	CELLULAR PROCESSES AND SIGNALING	Cell wall/membrane/envelope biogenesis	Multidrug_resistance_protein_MdtA
	L0361	Pa_02862	99.7614	47.4393	-1.79914	0.349345	-5.15005	2.60419e-07	2.70995e-06	Pa	Dep.	V	CELLULAR PROCESSES AND SIGNALING	Defense mechanisms	Multidrug_resistance_protein_MdtC
	L0362	Pa_02865	114.099	124.112	1.69888	0.242056	7.01854	2.24195e-12	6.76432e-11	Pa	Enr.	T	CELLULAR PROCESSES AND SIGNALING	Signal transduction mechanisms	Transcriptional_regulatory_protein_BaeR
	L0363	Pa_02869	26.5714	29.7393	1.61265	0.423937	3.80399	0.000142386	0.000720263	Pa	Enr.	E	METABOLISM	Amino acid transport and metabolism	Starvation-sensing_protein_RspB
	L0364	Pa_02871	102	103.085	1.58666	0.306114	5.18321	2.18096e-07	2.3412e-06	Pa	Enr.	G	METABOLISM	Carbohydrate transport and metabolism	Polyol:NADP_oxidoreductase
	L0365	Pa_02886	300.286	146.757	-1.51707	0.343781	-4.41291	1.01993e-05	6.90652e-05	Pa	Dep.	C	METABOLISM	Energy production and conversion	NAD-dependent_malic_enzyme
	L0366	Pa_02897	346.286	417.204	1.9725	0.307098	6.42303	1.33591e-10	3.02746e-09	Pa	Enr.	K	INFORMATION STORAGE AND PROCESSING	Transcription	HTH-type_transcriptional_regulator_GltR
	L0367	Pa_02922	328.429	138.381	-2.23735	0.42575	-5.25507	1.4797e-07	1.64379e-06	Pa	Dep.	J	INFORMATION STORAGE AND PROCESSING	Translation, ribosomal structure and biogenesis	50S_ribosomal_protein_L25
	L0368	Pa_02937	203.657	99.5663	-1.84112	0.293393	-6.27527	3.49038e-10	7.14757e-09	Pa	Dep.	V	CELLULAR PROCESSES AND SIGNALING	Defense mechanisms	Vitamin_B12_import_ATP-binding_protein_BtuD
	L0369	Pa_02979	103.914	122.42	2.03692	0.356166	5.71904	1.0713e-08	1.55186e-07	Pa	Enr.	S	POORLY CHARACTERIZED	Function unknown	hypothetical_protein
	L0370	Pa_02999	233.651	103.393	-2.23704	0.395107	-5.66187	1.49734e-08	2.05241e-07	Pa	Dep.	O	CELLULAR PROCESSES AND SIGNALING	Post-translational modification, protein turnover, and chaperones	Colicin_V_production_protein
	L0371	Pa_03016	584.857	273.999	-1.84668	0.275493	-6.70319	2.03917e-11	5.35966e-10	Pa	Dep.	I	METABOLISM	Lipid transport and metabolism	3-oxoacyl-[acyl-carrier-protein]_synthase_1
	L0372	Pa_03024	117.76	56.1873	-1.89907	0.367551	-5.16682	2.38111e-07	2.52418e-06	Pa	Dep.	E	METABOLISM	Amino acid transport and metabolism	Chorismate_synthase
	L0373	Pa_03032	42.2857	47.3175	1.85634	0.39639	4.68311	2.82556e-06	2.21996e-05	Pa	Enr.	S	POORLY CHARACTERIZED	Function unknown	hypothetical_protein
	L0374	Pa_03071	71	33.531	-1.83277	0.380165	-4.82099	1.42851e-06	1.2201e-05	Pa	Dep.	G	METABOLISM	Carbohydrate transport and metabolism	Glucokinase
	L0375	Pa_03096	866.857	998.329	1.82089	0.284332	6.40409	1.51269e-10	3.35357e-09	Pa	Enr.	D	CELLULAR PROCESSES AND SIGNALING	Cell cycle control, cell division, chromosome partitioning	Cell_division_protein_ZipA
	L0376	Pa_03107	509.355	248.578	-1.6514	0.323611	-5.10305	3.3422e-07	3.33885e-06	Pa	Dep.	P	METABOLISM	Inorganic ion transport and metabolism	Sulfate/thiosulfate_import_ATP-binding_protein_CysA
	L0377	Pa_03108	122.15	59.0823	-1.80335	0.306731	-5.87925	4.12136e-09	6.65026e-08	Pa	Dep.	P	METABOLISM	Inorganic ion transport and metabolism	Sulfate_transport_system_permease_protein_CysW
	L0378	Pa_03109	119.908	53.6389	-2.1284	0.369895	-5.75408	8.71165e-09	1.28014e-07	Pa	Dep.	P	METABOLISM	Inorganic ion transport and metabolism	Sulfate_transport_system_permease_protein_CysT
	L0379	Pa_03118	53.4286	23.5758	-2.27719	0.443638	-5.13298	2.85189e-07	2.91418e-06	Pa	Dep.	V	CELLULAR PROCESSES AND SIGNALING	Defense mechanisms	D-alanyl-D-alanine-carboxypeptidase/endopeptidase_AmpH
	L0380	Pa_03133	30.1367	14.7597	-1.88258	0.495844	-3.79672	0.000146624	0.000738772	Pa	Dep.	J	INFORMATION STORAGE AND PROCESSING	Translation, ribosomal structure and biogenesis	tRNA(Met)_cytidine_acetyltransferase_TmcA
	L0381	Pa_03135	143.286	65.4959	-2.02567	0.427387	-4.73967	2.14064e-06	1.72981e-05	Pa	Dep.	F	METABOLISM	Nucleotide transport and metabolism	Phosphoribosylaminoimidazole-succinocarboxamide_synthase
	L0382	Pa_03153	32.4564	39.5327	2.08744	0.371721	5.6156	1.95876e-08	2.62834e-07	Pa	Enr.	P	METABOLISM	Inorganic ion transport and metabolism	putative_protein_YfgD
	L0383	Pa_03157	418.232	178.535	-2.60744	0.379013	-6.87956	6.00366e-12	1.71981e-10	Pa	Dep.	F	METABOLISM	Nucleotide transport and metabolism	Phosphoribosylformylglycinamidine_cyclo-ligase
	L0384	Pa_03158	77.7677	32.5074	-3.01869	0.523443	-5.76699	8.07011e-09	1.2032e-07	Pa	Dep.	F	METABOLISM	Nucleotide transport and metabolism	Phosphoribosylglycinamide_formyltransferase
	L0385	Pa_03159	24	11.4021	-1.93302	0.563315	-3.43151	0.000600221	0.00251134	Pa	Dep.	P	METABOLISM	Inorganic ion transport and metabolism	Phosphate_import_ATP-binding_protein_PstB_3
	L0386	Pa_03167	141.601	152.432	1.60826	0.323413	4.97279	6.59955e-07	6.15194e-06	Pa	Enr.	P	METABOLISM	Inorganic ion transport and metabolism	Magnesium_transporter_MgtE
	L0387	Pa_03182	242.882	114.945	-1.68163	0.308639	-5.44855	5.07832e-08	6.23961e-07	Pa	Dep.	J	INFORMATION STORAGE AND PROCESSING	Translation, ribosomal structure and biogenesis	Outer_membrane_protein_assembly_factor_BamB
	L0388	Pa_03184	282.948	137.483	-1.60047	0.312013	-5.12949	2.90522e-07	2.96274e-06	Pa	Dep.	J	INFORMATION STORAGE AND PROCESSING	Translation, ribosomal structure and biogenesis	Histidine--tRNA_ligase
	L0389	Pa_03189	110.857	51.3332	-1.96796	0.399883	-4.92134	8.59547e-07	7.71625e-06	Pa	Dep.	F	METABOLISM	Nucleotide transport and metabolism	Nucleoside_diphosphate_kinase
	L0390	Pa_03201	74.1429	34.7354	-1.77465	0.504523	-3.51748	0.000435663	0.00189233	Pa	Dep.	G	METABOLISM	Carbohydrate transport and metabolism	Inositol-1-monophosphatase
	L0391	Pa_03207	989.286	445.549	-2.19716	0.315876	-6.95577	3.50638e-12	1.03347e-10	Pa	Dep.	E	METABOLISM	Amino acid transport and metabolism	Serine_hydroxymethyltransferase
	L0392	Pa_03235	412.287	442.173	1.58749	0.226054	7.02261	2.17759e-12	6.66218e-11	Pa	Enr.	L	INFORMATION STORAGE AND PROCESSING	Replication, recombination and repair	Uracil-DNA_glycosylase
	L0393	Pa_03237	188.914	197.411	1.59959	0.26056	6.13906	8.30092e-10	1.52253e-08	Pa	Enr.	H	METABOLISM	Coenzyme transport and metabolism	NAD_kinase
	L0394	Pa_03263	239.088	113.671	-1.77464	0.301579	-5.88449	3.99291e-09	6.46344e-08	Pa	Dep.	E	METABOLISM	Amino acid transport and metabolism	putative_D,D-dipeptide-binding_periplasmic_protein_DdpA
	L0395	Pa_03264	50.1974	24.5184	-1.79475	0.402131	-4.4631	8.07808e-06	5.66577e-05	Pa	Dep.	P	METABOLISM	Inorganic ion transport and metabolism	Dipeptide_transport_system_permease_protein_DppB
	L0396	Pa_03272	130.571	65.6075	-1.56204	0.319282	-4.89235	9.96404e-07	8.83594e-06	Pa	Dep.	E	METABOLISM	Amino acid transport and metabolism	Amino-acid_permease_RocC
	L0397	Pa_03285	127.926	62.3994	-1.9339	0.381276	-5.07217	3.93299e-07	3.81987e-06	Pa	Dep.	V	CELLULAR PROCESSES AND SIGNALING	Defense mechanisms	Multidrug_export_protein_EmrA
	L0398	Pa_03288	10.4116	4.90934	-2.66984	0.924771	-2.88703	0.00388896	0.0123074	Pa	Dep.	J	INFORMATION STORAGE AND PROCESSING	Translation, ribosomal structure and biogenesis	putative_tRNA/rRNA_methyltransferase_YfiF
	L0399	Pa_03307	4269.35	6266.27	3.11483	0.316362	9.84576	7.1499e-23	1.45829e-20	Pa	Enr.	E	METABOLISM	Amino acid transport and metabolism	Phospho-2-dehydro-3-deoxyheptonate_aldolase,_Tyr-sensitive
	L0400	Pa_03310	196.329	94.669	-1.79508	0.431054	-4.1644	3.12173e-05	0.00018466	Pa	Dep.	J	INFORMATION STORAGE AND PROCESSING	Translation, ribosomal structure and biogenesis	50S_ribosomal_protein_L19
	L0401	Pa_03324	10.8571	11.5701	1.5968	0.450339	3.54577	0.00039147	0.00171869	Pa	Enr.	T	CELLULAR PROCESSES AND SIGNALING	Signal transduction mechanisms	Carbon_storage_regulator
	L0402	Pa_03360	372.636	169.894	-2.05696	0.324299	-6.34281	2.25619e-10	4.89545e-09	Pa	Dep.	C	METABOLISM	Energy production and conversion	Sulfite_reductase_[NADPH]_flavoprotein_alpha-component
	L0403	Pa_03362	25.8966	11.227	-2.03242	0.632791	-3.21184	0.00131888	0.00494482	Pa	Dep.	H	METABOLISM	Coenzyme transport and metabolism	7-carboxy-7-deazaguanine_synthase
	L0404	Pa_03363	6.24629	2.29459	-3.06654	1.18129	-2.59593	0.00943345	0.0257088	Pa	Dep.	H	METABOLISM	Coenzyme transport and metabolism	7-carboxy-7-deazaguanine_synthase
	L0405	Pa_03368	116.571	119.764	1.54403	0.252794	6.10785	1.00984e-09	1.82393e-08	Pa	Enr.	J	INFORMATION STORAGE AND PROCESSING	Translation, ribosomal structure and biogenesis	23S_rRNA_(uracil(1939)-C(5))-methyltransferase_RlmD
	L0406	Pa_03407	8.60257	9.41325	1.60454	0.553791	2.89737	0.00376303	0.0119666	Pa	Enr.	U	CELLULAR PROCESSES AND SIGNALING	Intracellular trafficking, secretion, and vesicular transport	hypothetical_protein
	L0407	Pa_03456	88.7143	116.176	2.66746	0.317683	8.39662	4.59532e-17	2.82308e-15	Pa	Enr.	D	CELLULAR PROCESSES AND SIGNALING	Cell cycle control, cell division, chromosome partitioning	Cell_division_protein_ZapA
	L0408	Pa_03468	1000.86	485.214	-1.64421	0.282318	-5.82397	5.74665e-09	8.93359e-08	Pa	Dep.	G	METABOLISM	Carbohydrate transport and metabolism	Transketolase_1
	L0409	Pa_03473	815.717	392.74	-1.65717	0.318432	-5.20417	1.94861e-07	2.10991e-06	Pa	Dep.	H	METABOLISM	Coenzyme transport and metabolism	S-adenosylmethionine_synthase
	L0410	Pa_03485	64.9266	31.2179	-1.52409	0.410214	-3.71536	0.000202911	0.000980705	Pa	Dep.	F	METABOLISM	Nucleotide transport and metabolism	Pyridoxal_phosphate_homeostasis_protein
	L0411	Pa_03495	51.715	24.6523	-1.93155	0.433623	-4.45445	8.41101e-06	5.85099e-05	Pa	Dep.	E	METABOLISM	Amino acid transport and metabolism	Constitutive_ornithine_decarboxylase
	L0412	Pa_03496	50.1421	21.9115	-2.55907	0.48504	-5.27601	1.3203e-07	1.49938e-06	Pa	Dep.	E	METABOLISM	Amino acid transport and metabolism	Constitutive_ornithine_decarboxylase
	L0413	Pa_03529	655.985	773.267	1.93032	0.318678	6.05726	1.38457e-09	2.43446e-08	Pa	Enr.	L	INFORMATION STORAGE AND PROCESSING	Replication, recombination and repair	putative_metal-dependent_hydrolase_YjjV
	L0414	Pa_03530	452.067	502.586	1.72082	0.282937	6.08198	1.18709e-09	2.10906e-08	Pa	Enr.	I	METABOLISM	Lipid transport and metabolism	hypothetical_protein
	L0415	Pa_03533	146.143	69.3294	-1.76624	0.404933	-4.36181	1.2899e-05	8.45395e-05	Pa	Dep.	J	INFORMATION STORAGE AND PROCESSING	Translation, ribosomal structure and biogenesis	Peptide_chain_release_factor_RF3
	L0416	Pa_03537	3.28571	4.93471	2.86977	0.756694	3.79251	0.000149131	0.000749181	Pa	Enr.	P	METABOLISM	Inorganic ion transport and metabolism	hypothetical_protein
	L0417	Pa_03568	328.429	345.934	1.61396	0.251728	6.41152	1.44071e-10	3.22201e-09	Pa	Enr.	E	METABOLISM	Amino acid transport and metabolism	Cystathionine_beta-lyase_MetC
	L0418	Pa_03587	54.389	25.6889	-1.78931	0.417513	-4.28564	1.82216e-05	0.000115275	Pa	Dep.	S	POORLY CHARACTERIZED	Function unknown	hypothetical_protein
	L0419	Pa_03588	110.408	53.0721	-1.82595	0.332426	-5.49281	3.95589e-08	4.99285e-07	Pa	Dep.	S	POORLY CHARACTERIZED	Function unknown	hypothetical_protein
	L0420	Pa_03589	64.9171	27.7824	-2.4199	0.473703	-5.10847	3.24775e-07	3.26633e-06	Pa	Dep.	E	METABOLISM	Amino acid transport and metabolism	Putative_acid--amine_ligase_YgiC
	L0421	Pa_03590	71.4256	36.1251	-1.50289	0.352542	-4.263	2.01702e-05	0.000125578	Pa	Dep.	E	METABOLISM	Amino acid transport and metabolism	Putative_acid--amine_ligase_YgiC
	L0422	Pa_03593	272.519	285.429	1.5121	0.223454	6.76695	1.31527e-11	3.60567e-10	Pa	Enr.	M	CELLULAR PROCESSES AND SIGNALING	Cell wall/membrane/envelope biogenesis	Ubiquinone_biosynthesis_accessory_factor_UbiK
	L0423	Pa_03600	224.479	242.006	1.66333	0.359903	4.62161	3.80776e-06	2.90221e-05	Pa	Enr.	J	INFORMATION STORAGE AND PROCESSING	Translation, ribosomal structure and biogenesis	Multifunctional_CCA_protein
	L0424	Pa_03605	207.415	99.8226	-1.54209	0.427473	-3.60745	0.000309219	0.00140027	Pa	Dep.	J	INFORMATION STORAGE AND PROCESSING	Translation, ribosomal structure and biogenesis	hypothetical_protein
	L0425	Pa_03636	409.548	172.907	-2.99501	0.352185	-8.50406	1.83078e-17	1.16689e-15	Pa	Dep.	P	METABOLISM	Inorganic ion transport and metabolism	C4-dicarboxylic_acid_transporter_DauA
	L0426	Pa_03637	87.1663	39.1788	-2.22075	0.383634	-5.78873	7.09209e-09	1.07627e-07	Pa	Dep.	P	METABOLISM	Inorganic ion transport and metabolism	Carbonic_anhydrase_2
	L0427	Pa_03655	35.0503	16.832	-1.84332	0.514466	-3.58298	0.000339695	0.00151939	Pa	Dep.	V	CELLULAR PROCESSES AND SIGNALING	Defense mechanisms	Inner_membrane_protein_YqjA
	L0428	Pa_03668	61.5774	67.1785	1.68525	0.4622	3.64616	0.000266191	0.00123168	Pa	Enr.	O	CELLULAR PROCESSES AND SIGNALING	Post-translational modification, protein turnover, and chaperones	Pirin-like_protein_YhaK
	L0429	Pa_03684	213	94.1146	-2.12134	0.337756	-6.2807	3.37046e-10	6.92982e-09	Pa	Dep.	G	METABOLISM	Carbohydrate transport and metabolism	Fructose-1,6-bisphosphatase_class_1
	L0430	Pa_03700	204.429	95.4849	-1.7169	0.389575	-4.4071	1.04765e-05	7.04747e-05	Pa	Dep.	O	CELLULAR PROCESSES AND SIGNALING	Post-translational modification, protein turnover, and chaperones	FKBP-type_22_kDa_peptidyl-prolyl_cis-trans_isomerase
	L0431	Pa_03703	116.76	51.3342	-1.87284	0.449218	-4.16911	3.05794e-05	0.000181307	Pa	Dep.	J	INFORMATION STORAGE AND PROCESSING	Translation, ribosomal structure and biogenesis	30S_ribosomal_protein_S18
	L0432	Pa_03704	664.123	289.435	-2.08277	0.355386	-5.8606	4.61198e-09	7.37194e-08	Pa	Dep.	J	INFORMATION STORAGE AND PROCESSING	Translation, ribosomal structure and biogenesis	30S_ribosomal_protein_S6
	L0433	Pa_03713	2394.29	2610.05	1.59817	0.313076	5.10473	3.3126e-07	3.32499e-06	Pa	Enr.	F	METABOLISM	Nucleotide transport and metabolism	Adenylosuccinate_synthetase
	L0434	Pa_03724	71.9893	81.8749	1.89708	0.301178	6.29885	2.99855e-10	6.21529e-09	Pa	Enr.	M	CELLULAR PROCESSES AND SIGNALING	Cell wall/membrane/envelope biogenesis	tRNA_threonylcarbamoyladenosine_biosynthesis_protein_TsaE
	L0435	Pa_03755	342.143	160.84	-1.78965	0.317526	-5.63622	1.73823e-08	2.36353e-07	Pa	Dep.	D	CELLULAR PROCESSES AND SIGNALING	Cell cycle control, cell division, chromosome partitioning	Cell_shape-determining_protein_MreB
	L0436	Pa_03759	72.5714	30.6509	-2.51414	0.493354	-5.09602	3.46863e-07	3.42762e-06	Pa	Dep.	E	METABOLISM	Amino acid transport and metabolism	3-dehydroquinate_dehydratase
	L0437	Pa_03760	42.8927	18.2514	-3.26328	0.657607	-4.96235	6.96438e-07	6.46746e-06	Pa	Dep.	I	METABOLISM	Lipid transport and metabolism	Biotin_carboxyl_carrier_protein_of_acetyl-CoA_carboxylase
	L0438	Pa_03761	511.203	205.121	-3.04488	0.41007	-7.42527	1.12551e-13	4.29693e-12	Pa	Dep.	I	METABOLISM	Lipid transport and metabolism	Biotin_carboxylase
	L0439	Pa_03766	28.393	13.0249	-2.00456	0.566119	-3.54088	0.000398795	0.00174545	Pa	Dep.	K	INFORMATION STORAGE AND PROCESSING	Transcription	DNA-binding_protein_Fis
	L0440	Pa_03799	1515.9	706.772	-1.83085	0.335485	-5.45731	4.83404e-08	5.95381e-07	Pa	Dep.	U	CELLULAR PROCESSES AND SIGNALING	Intracellular trafficking, secretion, and vesicular transport	Protein_translocase_subunit_SecY
	L0441	Pa_03800	797.589	367.352	-2.04306	0.32282	-6.3288	2.47067e-10	5.22737e-09	Pa	Dep.	J	INFORMATION STORAGE AND PROCESSING	Translation, ribosomal structure and biogenesis	50S_ribosomal_protein_L15
	L0442	Pa_03801	150.141	64.1993	-2.05792	0.481893	-4.2705	1.95039e-05	0.00012231	Pa	Dep.	J	INFORMATION STORAGE AND PROCESSING	Translation, ribosomal structure and biogenesis	50S_ribosomal_protein_L30
	L0443	Pa_03802	913.23	427.748	-1.84343	0.316835	-5.81827	5.94589e-09	9.18824e-08	Pa	Dep.	J	INFORMATION STORAGE AND PROCESSING	Translation, ribosomal structure and biogenesis	30S_ribosomal_protein_S5
	L0444	Pa_03803	379.584	179.132	-1.55922	0.386953	-4.02948	5.59006e-05	0.000312199	Pa	Dep.	J	INFORMATION STORAGE AND PROCESSING	Translation, ribosomal structure and biogenesis	50S_ribosomal_protein_L18
	L0445	Pa_03805	499.917	230.815	-1.71487	0.368867	-4.64903	3.33504e-06	2.57657e-05	Pa	Dep.	J	INFORMATION STORAGE AND PROCESSING	Translation, ribosomal structure and biogenesis	30S_ribosomal_protein_S8
	L0446	Pa_03809	344.866	151.521	-2.22815	0.432795	-5.14829	2.6287e-07	2.72699e-06	Pa	Dep.	J	INFORMATION STORAGE AND PROCESSING	Translation, ribosomal structure and biogenesis	50S_ribosomal_protein_L14
	L0447	Pa_03814	632.936	283.429	-2.04207	0.354943	-5.75323	8.75555e-09	1.28289e-07	Pa	Dep.	J	INFORMATION STORAGE AND PROCESSING	Translation, ribosomal structure and biogenesis	50S_ribosomal_protein_L16
	L0448	Pa_03817	332.719	137.871	-2.80207	0.379516	-7.38328	1.54441e-13	5.66544e-12	Pa	Dep.	J	INFORMATION STORAGE AND PROCESSING	Translation, ribosomal structure and biogenesis	30S_ribosomal_protein_S19
	L0449	Pa_03820	407.521	166.818	-2.65613	0.386618	-6.87016	6.4132e-12	1.82687e-10	Pa	Dep.	J	INFORMATION STORAGE AND PROCESSING	Translation, ribosomal structure and biogenesis	50S_ribosomal_protein_L4
	L0450	Pa_03823	310.726	132.224	-2.54825	0.39043	-6.52679	6.71933e-11	1.62379e-09	Pa	Dep.	J	INFORMATION STORAGE AND PROCESSING	Translation, ribosomal structure and biogenesis	30S_ribosomal_protein_S10
	L0451	Pa_03829	2937.37	1413.82	-1.62295	0.285857	-5.6775	1.36677e-08	1.90936e-07	Pa	Dep.	J	INFORMATION STORAGE AND PROCESSING	Translation, ribosomal structure and biogenesis	Elongation_factor_G
	L0452	Pa_03831	287.127	135.364	-1.58415	0.377941	-4.19153	2.77074e-05	0.000166408	Pa	Dep.	J	INFORMATION STORAGE AND PROCESSING	Translation, ribosomal structure and biogenesis	30S_ribosomal_protein_S12
	L0453	Pa_03836	388.993	183.059	-1.75541	0.28177	-6.22995	4.66571e-10	9.13248e-09	Pa	Dep.	O	CELLULAR PROCESSES AND SIGNALING	Post-translational modification, protein turnover, and chaperones	FKBP-type_peptidyl-prolyl_cis-trans_isomerase_FkpA
	L0454	Pa_03837	13.0717	5.56612	-3.58618	1.04073	-3.44582	0.00056933	0.00240117	Pa	Dep.	S	POORLY CHARACTERIZED	Function unknown	Protein_SlyX
	L0455	Pa_03841	112.957	128.433	1.83371	0.258898	7.08275	1.41326e-12	4.4759e-11	Pa	Enr.	K	INFORMATION STORAGE AND PROCESSING	Transcription	General_stress_protein_14
	L0456	Pa_03843	77.431	37.0672	-1.81725	0.539691	-3.3672	0.000759354	0.00304398	Pa	Dep.	Q	METABOLISM	Secondary metabolites biosynthesis, transport, and catabolism	Alpha-ketoglutarate-dependent_taurine_dioxygenase
	L0457	Pa_03844	56.0517	25.9247	-2.1129	0.507074	-4.16686	3.08829e-05	0.000182894	Pa	Dep.	P	METABOLISM	Inorganic ion transport and metabolism	Putative_aliphatic_sulfonates_transport_permease_protein_SsuC
	L0458	Pa_03845	60.7953	31.3794	-1.5315	0.465164	-3.29239	0.000993412	0.00386083	Pa	Dep.	P	METABOLISM	Inorganic ion transport and metabolism	Taurine_import_ATP-binding_protein_TauB
	L0459	Pa_03846	143.151	66.704	-2.14226	0.353196	-6.06537	1.31647e-09	2.33079e-08	Pa	Dep.	P	METABOLISM	Inorganic ion transport and metabolism	Taurine-binding_periplasmic_protein
	L0460	Pa_03860	62.8571	29.8913	-1.61465	0.428035	-3.77224	0.000161789	0.000802494	Pa	Dep.	O	CELLULAR PROCESSES AND SIGNALING	Post-translational modification, protein turnover, and chaperones	Peptidyl-prolyl_cis-trans_isomerase_A
	L0461	Pa_03895	193.429	93.1839	-1.7628	0.361856	-4.87155	1.10728e-06	9.73448e-06	Pa	Dep.	K	INFORMATION STORAGE AND PROCESSING	Transcription	Protein_YhgF
	L0462	Pa_03930	62.5719	66.917	1.56132	0.302875	5.15499	2.53645e-07	2.66119e-06	Pa	Enr.	O	CELLULAR PROCESSES AND SIGNALING	Post-translational modification, protein turnover, and chaperones	Quercetin_2,3-dioxygenase
	L0463	Pa_04005	77.291	34.2074	-1.96937	0.411214	-4.78916	1.67479e-06	1.40788e-05	Pa	Dep.	G	METABOLISM	Carbohydrate transport and metabolism	hypothetical_protein
	L0464	Pa_04021	15.2857	6.60439	-2.11248	0.71073	-2.97227	0.00295606	0.0098516	Pa	Dep.	D	CELLULAR PROCESSES AND SIGNALING	Cell cycle control, cell division, chromosome partitioning	Putative_fluoride_ion_transporter_CrcB
	L0465	Pa_04058	174.069	274.526	3.20061	0.493586	6.4844	8.90869e-11	2.09334e-09	Pa	Enr.	S	POORLY CHARACTERIZED	Function unknown	Acetolactate_synthase_isozyme_2_small_subunit
	L0466	Pa_04062	235.429	283.44	2.2086	0.274397	8.04891	8.35348e-16	4.21727e-14	Pa	Enr.	K	INFORMATION STORAGE AND PROCESSING	Transcription	HTH-type_transcriptional_regulator_HdfR
	L0467	Pa_04069	336.916	164.894	-1.59951	0.33421	-4.78594	1.70185e-06	1.41928e-05	Pa	Dep.	F	METABOLISM	Nucleotide transport and metabolism	Bifunctional_purine_biosynthesis_protein_PurH
	L0468	Pa_04082	294.007	372.4	2.25203	0.27091	8.31284	9.34382e-17	5.35327e-15	Pa	Enr.	K	INFORMATION STORAGE AND PROCESSING	Transcription	HTH-type_transcriptional_regulator_NorG
	L0469	Pa_04083	47.2789	69.6829	2.97755	0.354968	8.38822	4.93544e-17	2.99593e-15	Pa	Enr.	K	INFORMATION STORAGE AND PROCESSING	Transcription	hypothetical_protein
	L0470	Pa_04086	1013.77	497.842	-1.56496	0.268036	-5.83861	5.2637e-09	8.28383e-08	Pa	Dep.	K	INFORMATION STORAGE AND PROCESSING	Transcription	DNA-directed_RNA_polymerase_subunit_beta'
	L0471	Pa_04087	2127.76	1045.87	-1.5015	0.291996	-5.14221	2.71528e-07	2.79137e-06	Pa	Dep.	K	INFORMATION STORAGE AND PROCESSING	Transcription	DNA-directed_RNA_polymerase_subunit_beta
	L0472	Pa_04088	715.763	331.786	-1.69024	0.425841	-3.96918	7.21207e-05	0.000389559	Pa	Dep.	J	INFORMATION STORAGE AND PROCESSING	Translation, ribosomal structure and biogenesis	50S_ribosomal_protein_L7/L12
	L0473	Pa_04089	693.862	300.528	-2.43999	0.36712	-6.64629	3.00571e-11	7.62494e-10	Pa	Dep.	J	INFORMATION STORAGE AND PROCESSING	Translation, ribosomal structure and biogenesis	50S_ribosomal_protein_L10
	L0474	Pa_04091	351.004	149.393	-2.33624	0.401536	-5.81826	5.9465e-09	9.18824e-08	Pa	Dep.	J	INFORMATION STORAGE AND PROCESSING	Translation, ribosomal structure and biogenesis	50S_ribosomal_protein_L11
	L0475	Pa_04101	126.594	145.515	1.86981	0.285717	6.54426	5.97891e-11	1.4657e-09	Pa	Enr.	M	CELLULAR PROCESSES AND SIGNALING	Cell wall/membrane/envelope biogenesis	UDP-N-acetylenolpyruvoylglucosamine_reductase
	L0476	Pa_04146	47.4686	23.738	-1.76687	0.575456	-3.07039	0.00213779	0.0074356	Pa	Dep.	S	POORLY CHARACTERIZED	Function unknown	hypothetical_protein
	L0477	Pa_04157	431.502	459.337	1.60105	0.212072	7.54955	4.36762e-14	1.73988e-12	Pa	Enr.	H	METABOLISM	Coenzyme transport and metabolism	Protein_HemX
	L0478	Pa_04212	173.857	91.9717	-1.50688	0.512108	-2.94251	0.00325561	0.0106892	Pa	Dep.	T	CELLULAR PROCESSES AND SIGNALING	Signal transduction mechanisms	Kdo(2)-lipid_A_phosphoethanolamine_7''-transferase
	L0479	Pa_04213	235.571	107.667	-2.19166	0.409695	-5.34949	8.82011e-08	1.04347e-06	Pa	Dep.	O	CELLULAR PROCESSES AND SIGNALING	Post-translational modification, protein turnover, and chaperones	Organic_hydroperoxide_resistance_protein_OhrB
	L0480	Pa_04224	457.432	519.931	1.96106	0.43764	4.481	7.42954e-06	5.28357e-05	Pa	Enr.	G	METABOLISM	Carbohydrate transport and metabolism	putative_protein
	L0481	Pa_04225	184.184	214.795	2.22788	0.478919	4.65189	3.28906e-06	2.5449e-05	Pa	Enr.	G	METABOLISM	Carbohydrate transport and metabolism	hypothetical_protein
	L0482	Pa_04247	487.28	228.383	-1.75381	0.345252	-5.07978	3.77875e-07	3.6841e-06	Pa	Dep.	J	INFORMATION STORAGE AND PROCESSING	Translation, ribosomal structure and biogenesis	Glycine--tRNA_ligase_beta_subunit
	L0483	Pa_04248	191.878	92.5673	-1.72996	0.33674	-5.13739	2.78582e-07	2.85239e-06	Pa	Dep.	J	INFORMATION STORAGE AND PROCESSING	Translation, ribosomal structure and biogenesis	Glycine--tRNA_ligase_alpha_subunit
	L0484	Pa_04258	364.711	176.42	-1.7344	0.276534	-6.27191	3.56656e-10	7.27436e-09	Pa	Dep.	U	CELLULAR PROCESSES AND SIGNALING	Intracellular trafficking, secretion, and vesicular transport	Membrane_protein_insertase_YidC
	L0485	Pa_04263	46.1533	21.9847	-1.95033	0.459531	-4.24418	2.19398e-05	0.000135273	Pa	Dep.	L	INFORMATION STORAGE AND PROCESSING	Replication, recombination and repair	DNA_replication_and_repair_protein_RecF
	L0486	Pa_04287	109	116.602	1.56456	0.311546	5.02192	5.11577e-07	4.89405e-06	Pa	Enr.	L	INFORMATION STORAGE AND PROCESSING	Replication, recombination and repair	DNA-3-methyladenine_glycosylase_1
	L0487	Pa_04308	50.2536	20.3467	-3.11682	0.621305	-5.01657	5.26016e-07	5.01337e-06	Pa	Dep.	P	METABOLISM	Inorganic ion transport and metabolism	Phosphate-binding_protein_PstS
	L0488	Pa_04311	246.714	118.367	-1.61326	0.3516	-4.58835	4.46766e-06	3.33537e-05	Pa	Dep.	M	CELLULAR PROCESSES AND SIGNALING	Cell wall/membrane/envelope biogenesis	Bifunctional_protein_GlmU
	L0489	Pa_04313	955.863	454.739	-1.62212	0.341133	-4.7551	1.98348e-06	1.6182e-05	Pa	Dep.	C	METABOLISM	Energy production and conversion	ATP_synthase_subunit_beta
	L0490	Pa_04314	668.767	299.544	-2.18468	0.333946	-6.54201	6.06978e-11	1.48085e-09	Pa	Dep.	C	METABOLISM	Energy production and conversion	ATP_synthase_gamma_chain
	L0491	Pa_04315	1279.29	587.971	-1.88717	0.353716	-5.33526	9.5409e-08	1.12614e-06	Pa	Dep.	C	METABOLISM	Energy production and conversion	ATP_synthase_subunit_alpha
	L0492	Pa_04316	264.47	117.327	-2.06323	0.376435	-5.48098	4.22984e-08	5.29925e-07	Pa	Dep.	C	METABOLISM	Energy production and conversion	ATP_synthase_subunit_delta
	L0493	Pa_04317	363.428	164.643	-2.03034	0.350221	-5.79731	6.73857e-09	1.03324e-07	Pa	Dep.	C	METABOLISM	Energy production and conversion	ATP_synthase_subunit_b
	L0494	Pa_04319	300.942	130.519	-2.39713	0.365297	-6.56215	5.30358e-11	1.31277e-09	Pa	Dep.	C	METABOLISM	Energy production and conversion	ATP_synthase_subunit_a
	L0495	Pa_04320	84.9441	38.8746	-1.85109	0.452524	-4.09058	4.30288e-05	0.000247076	Pa	Dep.	C	METABOLISM	Energy production and conversion	ATP_synthase_protein_I
	L0496	Pa_04327	62.4651	66.2431	1.65786	0.312864	5.29897	1.16457e-07	1.33742e-06	Pa	Enr.	D	CELLULAR PROCESSES AND SIGNALING	Cell cycle control, cell division, chromosome partitioning	Protein_ViaA
	L0497	Pa_04332	647.143	285.26	-2.44655	0.323525	-7.56217	3.96402e-14	1.60417e-12	Pa	Dep.	Q	METABOLISM	Secondary metabolites biosynthesis, transport, and catabolism	Protein_YgiW
	L0498	Pa_04362	7.71429	8.18881	1.87126	0.599263	3.1226	0.00179258	0.00642784	Pa	Enr.	L	INFORMATION STORAGE AND PROCESSING	Replication, recombination and repair	IS3_family_transposase_ISRaq1
	L0499	Pa_04364	157.149	196.205	2.15941	0.31831	6.78397	1.16915e-11	3.25765e-10	Pa	Enr.	L	INFORMATION STORAGE AND PROCESSING	Replication, recombination and repair	hypothetical_protein
	L0500	Pa_04365	329.107	354.593	1.58907	0.306776	5.17989	2.22014e-07	2.37327e-06	Pa	Enr.	L	INFORMATION STORAGE AND PROCESSING	Replication, recombination and repair	IS3_family_transposase_ISEhe3
	L0501	Pa_04381	52.5476	24.484	-2.36916	0.459787	-5.15273	2.56719e-07	2.68239e-06	Pa	Dep.	T	CELLULAR PROCESSES AND SIGNALING	Signal transduction mechanisms	Adaptive-response_sensory-kinase_SasA
	L0502	Pa_04481	1040.27	1300.15	2.30967	0.567369	4.07085	4.68419e-05	0.000266156	Pa	Enr.	P	METABOLISM	Inorganic ion transport and metabolism	Fe(2+)_transporter_FeoB
	L0503	Pa_04482	128.693	173.634	2.80158	0.689538	4.06298	4.84494e-05	0.000273884	Pa	Enr.	P	METABOLISM	Inorganic ion transport and metabolism	Fe(2+)_transport_protein_A
	L0504	Pa_04492	23.7143	28.0892	2.00104	0.375168	5.33372	9.62203e-08	1.13309e-06	Pa	Enr.	J	INFORMATION STORAGE AND PROCESSING	Translation, ribosomal structure and biogenesis	hypothetical_protein
	L0505	Pa_04496	524.833	688.488	2.26957	0.393769	5.76372	8.22776e-09	1.21957e-07	Pa	Enr.	L	INFORMATION STORAGE AND PROCESSING	Replication, recombination and repair	Antitoxin_RelB
	L0506	Pa_04522	487.052	516.697	1.63747	0.288766	5.6706	1.42299e-08	1.97169e-07	Pa	Enr.	T	CELLULAR PROCESSES AND SIGNALING	Signal transduction mechanisms	Blue_light-_and_temperature-regulated_antirepressor_BluF
	L0507	Pa_04770	288.098	311.922	1.54087	0.356519	4.32199	1.54625e-05	9.95495e-05	Pa	Enr.	E	METABOLISM	Amino acid transport and metabolism	Methionine_aminopeptidase
	L0508	Pa_04777	38.9056	45.0445	1.89863	0.319227	5.94759	2.72111e-09	4.54916e-08	Pa	Enr.	K	INFORMATION STORAGE AND PROCESSING	Transcription	hypothetical_protein
	L0509	Pa_04778	588.38	708.365	2.06713	0.271931	7.60166	2.92346e-14	1.19254e-12	Pa	Enr.	Q	METABOLISM	Secondary metabolites biosynthesis, transport, and catabolism	Sugar_phosphatase_YbiV
	L0510	Pa_04808	19.7226	10.0408	-1.67476	0.598414	-2.79866	0.00513145	0.0153372	Pa	Dep.	E	METABOLISM	Amino acid transport and metabolism	GABA_permease
	L0511	Pa_04819	48.7143	23.4086	-1.85203	0.513018	-3.61006	0.000306122	0.00139119	Pa	Dep.	J	INFORMATION STORAGE AND PROCESSING	Translation, ribosomal structure and biogenesis	Dual-specificity_RNA_pseudouridine_synthase_RluF
	L0512	Pa_04859	229.788	259.69	1.85738	0.276537	6.71658	1.86036e-11	4.99262e-10	Pa	Enr.	K	INFORMATION STORAGE AND PROCESSING	Transcription	hypothetical_protein
	L0513	Pa_04930	10.4286	11.1082	1.58065	0.467831	3.37868	0.000728348	0.00295218	Pa	Enr.	J	INFORMATION STORAGE AND PROCESSING	Translation, ribosomal structure and biogenesis	RutC_family_protein_YjgH
	L0514	Pa_04934	51.1429	24.4107	-1.5576	0.450974	-3.45386	0.000552625	0.00234039	Pa	Dep.	S	POORLY CHARACTERIZED	Function unknown	hypothetical_protein
	L0515	Pa_04941	244.894	101.547	-3.38547	0.391537	-8.64661	5.30499e-18	3.75696e-16	Pa	Dep.	G	METABOLISM	Carbohydrate transport and metabolism	hypothetical_protein
	L0516	Pa_04942	347.535	138.738	-3.60679	0.409055	-8.81736	1.17195e-18	9.19348e-17	Pa	Dep.	G	METABOLISM	Carbohydrate transport and metabolism	Oxalate_decarboxylase_OxdD
	L0517	Pa_04957	17.8571	7.16486	-2.32376	0.729976	-3.18334	0.00145586	0.0053871	Pa	Dep.	P	METABOLISM	Inorganic ion transport and metabolism	Dipeptide_transport_system_permease_protein_DppB
	L0518	Pa_04967	6.57143	7.04858	1.75704	0.555021	3.16572	0.001547	0.00568309	Pa	Enr.	K	INFORMATION STORAGE AND PROCESSING	Transcription	putative_N-acetyltransferase_YsnE
	L0519	Pa_05042	72	86.0508	2.02104	0.324822	6.22198	4.90908e-10	9.48158e-09	Pa	Enr.	H	METABOLISM	Coenzyme transport and metabolism	Ferrochelatase
	L0520	Pa_05071	39.1486	43.0617	1.61778	0.364253	4.44136	8.9392e-06	6.16793e-05	Pa	Enr.	H	METABOLISM	Coenzyme transport and metabolism	4-hydroxy-4-methyl-2-oxoglutarate_aldolase/4-carboxy-4-hydroxy-2-oxoadipate_aldolase
	L0521	Pa_05124	17	8.48683	-1.69245	0.596019	-2.83959	0.00451713	0.0139087	Pa	Dep.	E	METABOLISM	Amino acid transport and metabolism	Transaminase_BacF
	L0522	Pa_05151	28.8371	14.9125	-1.79083	0.645099	-2.77605	0.00550231	0.0162268	Pa	Dep.	G	METABOLISM	Carbohydrate transport and metabolism	Maltodextrin_phosphorylase
	L0523	Pa_05203	183.804	84.5927	-1.86991	0.344519	-5.42761	5.71134e-08	6.95038e-07	Pa	Dep.	E	METABOLISM	Amino acid transport and metabolism	L-2,4-diaminobutyrate_decarboxylase
	L0524	Pa_05204	331.911	153.151	-1.96031	0.273376	-7.17074	7.45932e-13	2.43815e-11	Pa	Dep.	E	METABOLISM	Amino acid transport and metabolism	Diaminobutyrate--2-oxoglutarate_aminotransferase
	L0525	Pa_05215	12.8571	13.9283	1.85743	0.490935	3.78346	0.000154664	0.000770899	Pa	Enr.	K	INFORMATION STORAGE AND PROCESSING	Transcription	Ribose_operon_repressor
	L0526	Pa_05235	43.2857	48.0682	1.86935	0.414636	4.50842	6.53131e-06	4.6972e-05	Pa	Enr.	K	INFORMATION STORAGE AND PROCESSING	Transcription	hypothetical_protein
	L0527	Pa_05257	3.56886	1.43819	-3.19211	1.14394	-2.79044	0.00526361	0.0156588	Pa	Dep.	P	METABOLISM	Inorganic ion transport and metabolism	Bicarbonate_transport_ATP-binding_protein_CmpD
	L0528	Pa_05261	7.71429	8.27662	1.53998	0.550034	2.79979	0.00511354	0.0153016	Pa	Enr.	P	METABOLISM	Inorganic ion transport and metabolism	hypothetical_protein
	L0529	Pa_05277	21.7143	21.7147	1.51874	0.538418	2.82075	0.00479119	0.0145851	Pa	Enr.	G	METABOLISM	Carbohydrate transport and metabolism	putative_ABC_transporter-binding_protein
	L0530	Pa_05293	27.6794	12.5095	-1.95426	0.611149	-3.19768	0.0013854	0.00516385	Pa	Dep.	E	METABOLISM	Amino acid transport and metabolism	L-cystine_import_ATP-binding_protein_TcyC
	L0531	Pa_05297	56.0091	28.4961	-1.70628	0.445809	-3.82738	0.000129517	0.000662394	Pa	Dep.	C	METABOLISM	Energy production and conversion	Putative_monooxygenase_MoxC
	L0532	Pa_05300	11.8106	5.2176	-2.34223	0.820599	-2.8543	0.0043132	0.013394	Pa	Dep.	C	METABOLISM	Energy production and conversion	hypothetical_protein
	L0533	Pa_05306	363.379	144.758	-3.3578	0.461893	-7.26963	3.60461e-13	1.23355e-11	Pa	Dep.	E	METABOLISM	Amino acid transport and metabolism	L-2,4-diaminobutyrate_decarboxylase
	L0534	Pa_05307	285.959	135.933	-1.60036	0.352525	-4.53972	5.63294e-06	4.11495e-05	Pa	Dep.	Q	METABOLISM	Secondary metabolites biosynthesis, transport, and catabolism	L-lysine_N6-monooxygenase
	L0535	Pa_05314	118.377	53.4892	-2.1167	0.362865	-5.83331	5.43375e-09	8.49898e-08	Pa	Dep.	E	METABOLISM	Amino acid transport and metabolism	Glutathione-binding_protein_GsiB
	L0536	Pa_05316	50.0899	23.023	-2.32392	0.52313	-4.44234	8.89845e-06	6.14813e-05	Pa	Dep.	P	METABOLISM	Inorganic ion transport and metabolism	Glutathione_transport_system_permease_protein_GsiC
	L0537	Pa_05317	46.9263	23.5938	-1.6223	0.479199	-3.38544	0.000710637	0.00290814	Pa	Dep.	P	METABOLISM	Inorganic ion transport and metabolism	putative_D,D-dipeptide_transport_system_permease_protein_DdpC
	L0538	Pa_05319	68.2497	31.7677	-2.06506	0.418146	-4.93861	7.86803e-07	7.15135e-06	Pa	Dep.	C	METABOLISM	Energy production and conversion	F420-dependent_glucose-6-phosphate_dehydrogenase
	L0539	Pa_05411	257.286	299.348	1.80084	0.378919	4.75259	2.00831e-06	1.63323e-05	Pa	Enr.	K	INFORMATION STORAGE AND PROCESSING	Transcription	HTH-type_transcriptional_regulator_ZntR
	L0540	Pa_05414	17.3797	8.6612	-1.60358	0.595	-2.6951	0.00703672	0.0200448	Pa	Dep.	P	METABOLISM	Inorganic ion transport and metabolism	Arsenate_reductase
	L0541	Pa_00024	58.0727	66.4349	1.89573	0.283642	6.68351	2.33278e-11	6.09993e-10	Pa	Enr.	no_annotation	no_annotation	no_annotation	D-aminoacyl-tRNA_deacylase
	L0542	Pa_00031	49.7861	24.3647	-1.66519	0.420467	-3.96034	7.48428e-05	0.000402991	Pa	Dep.	no_annotation	no_annotation	no_annotation	ATP-dependent_DNA_helicase_RecG
	L0543	Pa_00040	67.5714	117.395	4.14261	0.460819	8.98967	2.47984e-19	2.29903e-17	Pa	Enr.	no_annotation	no_annotation	no_annotation	hypothetical_protein
	L0544	Pa_00045	34.5713	35.7694	1.72822	0.395888	4.36542	1.26878e-05	8.36935e-05	Pa	Enr.	no_annotation	no_annotation	no_annotation	hypothetical_protein
	L0545	Pa_00048	33.0501	16.0099	-1.67905	0.49742	-3.37552	0.000736776	0.00297452	Pa	Dep.	no_annotation	no_annotation	no_annotation	Orotate_phosphoribosyltransferase
	L0546	Pa_00049	33.3784	15.2435	-2.04951	0.527901	-3.88238	0.00010344	0.000539303	Pa	Dep.	no_annotation	no_annotation	no_annotation	Nucleoid_occlusion_factor_SlmA
	L0547	Pa_00086	621.571	311.273	-1.54865	0.252538	-6.13235	8.65928e-10	1.57692e-08	Pa	Dep.	no_annotation	no_annotation	no_annotation	Periplasmic_protein_CpxP
	L0548	Pa_00103	1378.89	1553.11	1.9331	0.230087	8.40161	4.40408e-17	2.73859e-15	Pa	Enr.	no_annotation	no_annotation	no_annotation	ATP-dependent_protease_ATPase_subunit_HslU
	L0549	Pa_00112	744.856	373.52	-1.61322	0.2116	-7.62391	2.46104e-14	1.02023e-12	Pa	Dep.	no_annotation	no_annotation	no_annotation	Bifunctional_aspartokinase/homoserine_dehydrogenase_2
	L0550	Pa_00116	1281.23	1790.35	3.08172	0.278514	11.0649	1.85716e-28	1.05218e-25	Pa	Enr.	no_annotation	no_annotation	no_annotation	N-acetyl-gamma-glutamyl-phosphate_reductase
	L0551	Pa_00117	1077.84	1596.23	3.27576	0.250788	13.0619	5.43781e-39	6.93185e-36	Pa	Enr.	no_annotation	no_annotation	no_annotation	Acetylglutamate_kinase
	L0552	Pa_00142	11.7699	5.88156	-2.39239	0.816334	-2.93065	0.0033825	0.0110066	Pa	Dep.	no_annotation	no_annotation	no_annotation	hypothetical_protein
	L0553	Pa_00155	11.2857	5.58776	-2.03523	0.796029	-2.55672	0.0105663	0.0283119	Pa	Dep.	no_annotation	no_annotation	no_annotation	hypothetical_protein
	L0554	Pa_00173	55.5447	59.889	1.7704	0.305641	5.79241	6.93845e-09	1.05926e-07	Pa	Enr.	no_annotation	no_annotation	no_annotation	hypothetical_protein
	L0555	Pa_00175	39.4936	41.7721	1.58406	0.297532	5.32398	1.01519e-07	1.18435e-06	Pa	Enr.	no_annotation	no_annotation	no_annotation	hypothetical_protein
	L0556	Pa_00205	299.612	155.327	-1.59788	0.33181	-4.81566	1.46717e-06	1.24893e-05	Pa	Dep.	no_annotation	no_annotation	no_annotation	Aerotaxis_receptor
	L0557	Pa_00207	33.1429	17.1726	-1.5038	0.552802	-2.72032	0.00652188	0.0188094	Pa	Dep.	no_annotation	no_annotation	no_annotation	Purine_ribonucleoside_efflux_pump_NepI
	L0558	Pa_00231	3.85714	4.18057	1.71909	0.682409	2.51915	0.0117637	0.0309831	Pa	Enr.	no_annotation	no_annotation	no_annotation	hypothetical_protein
	L0559	Pa_00235	12.8954	6.09014	-2.21022	0.762866	-2.89726	0.00376434	0.0119666	Pa	Dep.	no_annotation	no_annotation	no_annotation	Multidrug_resistance_protein_MdtG
	L0560	Pa_00237	18.4286	21.9875	2.3963	0.4847	4.94388	7.65824e-07	6.98926e-06	Pa	Enr.	no_annotation	no_annotation	no_annotation	hypothetical_protein
	L0561	Pa_00289	220.635	260.606	1.90799	0.310651	6.14191	8.15337e-10	1.50799e-08	Pa	Enr.	no_annotation	no_annotation	no_annotation	Aerobic_respiration_control_sensor_protein_ArcB
	L0562	Pa_00290	451.655	486.277	1.52571	0.275926	5.52943	3.21278e-08	4.11607e-07	Pa	Enr.	no_annotation	no_annotation	no_annotation	Aerobic_respiration_control_sensor_protein_ArcB
	L0563	Pa_00329	471.275	512.927	1.60447	0.280839	5.71311	1.10929e-08	1.59331e-07	Pa	Enr.	no_annotation	no_annotation	no_annotation	Protein_MbtH
	L0564	Pa_00353	664.88	691.742	1.5678	0.304561	5.14773	2.6366e-07	2.72699e-06	Pa	Enr.	no_annotation	no_annotation	no_annotation	Lipoprotein_NlpI
	L0565	Pa_00372	50.4286	23.2375	-2.21004	0.483	-4.57566	4.7473e-06	3.51328e-05	Pa	Dep.	no_annotation	no_annotation	no_annotation	Dimethyl_sulfoxide/trimethylamine_N-oxide_reductase
	L0566	Pa_00379	75.4337	36.3141	-1.62951	0.408878	-3.98532	6.73881e-05	0.000367893	Pa	Dep.	no_annotation	no_annotation	no_annotation	Bifunctional_protein_Aas
	L0567	Pa_00380	54.8057	24.2945	-2.51851	0.446468	-5.64096	1.69103e-08	2.3055e-07	Pa	Dep.	no_annotation	no_annotation	no_annotation	Bifunctional_protein_Aas
	L0568	Pa_00381	51.7606	22.7609	-2.47271	0.470053	-5.2605	1.43662e-07	1.61351e-06	Pa	Dep.	no_annotation	no_annotation	no_annotation	Lysophospholipid_transporter_LplT
	L0569	Pa_00393	554.023	269.754	-1.59266	0.274735	-5.79708	6.74777e-09	1.03324e-07	Pa	Dep.	no_annotation	no_annotation	no_annotation	Valine--tRNA_ligase
	L0570	Pa_00408	474.342	502.274	1.60486	0.257515	6.23207	4.603e-10	9.06205e-09	Pa	Enr.	no_annotation	no_annotation	no_annotation	hypothetical_protein
	L0571	Pa_00409	27	11.9383	-2.50807	0.626623	-4.00252	6.26707e-05	0.000346592	Pa	Dep.	no_annotation	no_annotation	no_annotation	hypothetical_protein
	L0572	Pa_00412	117	119.942	1.55881	0.399696	3.89999	9.61967e-05	0.000505157	Pa	Enr.	no_annotation	no_annotation	no_annotation	hypothetical_protein
	L0573	Pa_00442	16.1429	16.9995	1.52845	0.492878	3.10108	0.00192819	0.00682129	Pa	Enr.	no_annotation	no_annotation	no_annotation	Transcriptional_activator_protein_EsaR
	L0574	Pa_00445	80.9369	95.8441	1.95874	0.269872	7.25803	3.92764e-13	1.31757e-11	Pa	Enr.	no_annotation	no_annotation	no_annotation	hypothetical_protein
	L0575	Pa_00448	3.71429	4.24354	2.21959	0.727111	3.05261	0.00226858	0.00784767	Pa	Enr.	no_annotation	no_annotation	no_annotation	PTS_system_mannose-specific_EIIBCA_component
	L0576	Pa_00449	36	47.7184	2.3321	0.393723	5.92319	3.1575e-09	5.19358e-08	Pa	Enr.	no_annotation	no_annotation	no_annotation	Transcriptional_regulator_ManR
	L0577	Pa_00450	30	35.5378	1.92641	0.448708	4.29324	1.76086e-05	0.000111813	Pa	Enr.	no_annotation	no_annotation	no_annotation	Hexose-6-phosphate:phosphate_antiporter
	L0578	Pa_00463	562.682	651.798	1.83055	0.288925	6.33571	2.36245e-10	5.04022e-09	Pa	Enr.	no_annotation	no_annotation	no_annotation	hypothetical_protein
	L0579	Pa_00464	128.175	137.533	1.51133	0.303174	4.98501	6.19596e-07	5.7863e-06	Pa	Enr.	no_annotation	no_annotation	no_annotation	hypothetical_protein
	L0580	Pa_00468	58.6916	66.486	1.75766	0.34537	5.08922	3.59534e-07	3.52551e-06	Pa	Enr.	no_annotation	no_annotation	no_annotation	HTH-type_transcriptional_regulator_DmlR
	L0581	Pa_00471	110.363	122.388	1.649	0.293916	5.61047	2.01781e-08	2.68638e-07	Pa	Enr.	no_annotation	no_annotation	no_annotation	hypothetical_protein
	L0582	Pa_00493	28.2963	30.2574	1.5724	0.382303	4.11296	3.90615e-05	0.000227368	Pa	Enr.	no_annotation	no_annotation	no_annotation	putative_protein_adenylyltransferase_Fic
	L0583	Pa_00509	11.7141	5.85788	-1.77491	0.688531	-2.57782	0.00994267	0.0268242	Pa	Dep.	no_annotation	no_annotation	no_annotation	Trp_operon_repressor
	L0584	Pa_00514	170.375	202.525	2.16979	0.247716	8.7592	1.9664e-18	1.49652e-16	Pa	Enr.	no_annotation	no_annotation	no_annotation	Right_origin-binding_protein
	L0585	Pa_00529	6099.62	7518.93	2.30816	0.220397	10.4727	1.15293e-25	4.19912e-23	Pa	Enr.	no_annotation	no_annotation	no_annotation	Chaperone_protein_DnaK
	L0586	Pa_00544	3480.85	4633.14	2.71101	0.197666	13.7151	8.24337e-43	2.10165e-39	Pa	Enr.	no_annotation	no_annotation	no_annotation	Carbamoyl-phosphate_synthase_large_chain
	L0587	Pa_00546	26.2857	11.9826	-1.87442	0.540836	-3.46578	0.000528705	0.00225219	Pa	Dep.	no_annotation	no_annotation	no_annotation	Dihydrofolate_reductase
	L0588	Pa_00548	20.5911	9.48505	-2.05115	0.697202	-2.94197	0.0032613	0.010701	Pa	Dep.	no_annotation	no_annotation	no_annotation	hypothetical_protein
	L0589	Pa_00571	232.318	107.534	-2.11562	0.334862	-6.31788	2.65178e-10	5.54157e-09	Pa	Dep.	no_annotation	no_annotation	no_annotation	Acetolactate_synthase_isozyme_3_large_subunit
	L0590	Pa_00572	521.785	234.144	-2.203	0.297292	-7.41022	1.2609e-13	4.76248e-12	Pa	Dep.	no_annotation	no_annotation	no_annotation	Acetolactate_synthase_isozyme_3_large_subunit
	L0591	Pa_00573	139.326	66.0123	-1.89083	0.41481	-4.5583	5.1569e-06	3.79438e-05	Pa	Dep.	no_annotation	no_annotation	no_annotation	Acetolactate_synthase_isozyme_3_small_subunit
	L0592	Pa_00600	8.71429	3.84088	-2.97599	1.1297	-2.63432	0.0084305	0.0233952	Pa	Dep.	no_annotation	no_annotation	no_annotation	Putative_type_II_secretion_system_protein_E
	L0593	Pa_00603	56.4286	26.972	-1.61592	0.424673	-3.80509	0.000141754	0.000717779	Pa	Dep.	no_annotation	no_annotation	no_annotation	Nicotinate-nucleotide_pyrophosphorylase_[carboxylating]
	L0594	Pa_00617	140	143.461	1.58429	0.305618	5.18388	2.17323e-07	2.33782e-06	Pa	Enr.	no_annotation	no_annotation	no_annotation	ISNCY_family_transposase_ISSen7
	L0595	Pa_00631	54.3697	26.3922	-1.53277	0.429893	-3.56548	0.00036319	0.00161061	Pa	Dep.	no_annotation	no_annotation	no_annotation	S-adenosylmethionine_decarboxylase_proenzyme
	L0596	Pa_00633	8.42857	9.26345	1.92877	0.496762	3.88269	0.000103309	0.000539172	Pa	Enr.	no_annotation	no_annotation	no_annotation	hypothetical_protein
	L0597	Pa_00647	37.4286	17.148	-1.71451	0.482902	-3.55042	0.000384613	0.00169356	Pa	Dep.	no_annotation	no_annotation	no_annotation	Glutamyl-Q_tRNA(Asp)_synthetase
	L0598	Pa_00666	29	14.8574	-1.51813	0.507847	-2.98935	0.00279576	0.00934791	Pa	Dep.	no_annotation	no_annotation	no_annotation	Carbohydrate_diacid_regulator
	L0599	Pa_00668	314.805	151.899	-1.64816	0.342441	-4.81297	1.48701e-06	1.26161e-05	Pa	Dep.	no_annotation	no_annotation	no_annotation	2,3,4,5-tetrahydropyridine-2,6-dicarboxylate_N-succinyltransferase
	L0600	Pa_00680	180.071	85.7154	-1.6169	0.398484	-4.05763	4.95743e-05	0.000279623	Pa	Dep.	no_annotation	no_annotation	no_annotation	Regulator_of_sigma-E_protease_RseP
	L0601	Pa_00698	12.4286	6.09125	-1.59145	0.653664	-2.43467	0.0149055	0.0378124	Pa	Dep.	no_annotation	no_annotation	no_annotation	Cytochrome_c-554(548)
	L0602	Pa_00735	395.851	461.053	1.92071	0.341076	5.63134	1.78815e-08	2.41851e-07	Pa	Enr.	no_annotation	no_annotation	no_annotation	L-cystine-binding_protein_FliY
	L0603	Pa_00738	77.2857	81.9053	1.5646	0.289135	5.4113	6.2568e-08	7.5244e-07	Pa	Enr.	no_annotation	no_annotation	no_annotation	Glutamine_transport_ATP-binding_protein_GlnQ
	L0604	Pa_00751	291	136.117	-1.76467	0.319766	-5.51862	3.41667e-08	4.36632e-07	Pa	Dep.	no_annotation	no_annotation	no_annotation	Methylthioribose_kinase
	L0605	Pa_00758	257.047	122.745	-1.68797	0.372211	-4.53498	5.76088e-06	4.19622e-05	Pa	Dep.	no_annotation	no_annotation	no_annotation	hypothetical_protein
	L0606	Pa_00762	116.286	56.1527	-1.72501	0.367341	-4.69593	2.65398e-06	2.10135e-05	Pa	Dep.	no_annotation	no_annotation	no_annotation	Xanthine_phosphoribosyltransferase
	L0607	Pa_00771	27.5813	13.5309	-1.91235	0.5295	-3.61161	0.000304305	0.00138417	Pa	Dep.	no_annotation	no_annotation	no_annotation	hypothetical_protein
	L0608	Pa_00778	243.714	110.226	-2.43039	0.383427	-6.33861	2.31855e-10	4.9883e-09	Pa	Dep.	no_annotation	no_annotation	no_annotation	hypothetical_protein
	L0609	Pa_00780	175	83.786	-1.61499	0.319788	-5.05018	4.41399e-07	4.24659e-06	Pa	Dep.	no_annotation	no_annotation	no_annotation	Chemotaxis_protein_CheV
	L0610	Pa_00826	162.424	76.7057	-1.90183	0.304808	-6.23943	4.39163e-10	8.67942e-09	Pa	Dep.	no_annotation	no_annotation	no_annotation	Putative_lipoprotein/NMB1164
	L0611	Pa_00827	44.8164	19.9956	-2.19396	0.458436	-4.78575	1.70347e-06	1.41928e-05	Pa	Dep.	no_annotation	no_annotation	no_annotation	hypothetical_protein
	L0612	Pa_00828	158.76	72.8391	-2.05656	0.363131	-5.66342	1.48389e-08	2.04496e-07	Pa	Dep.	no_annotation	no_annotation	no_annotation	Putative_lipoprotein/NMB1162
	L0613	Pa_00836	193.143	89.9493	-1.74148	0.316447	-5.50322	3.72915e-08	4.71835e-07	Pa	Dep.	no_annotation	no_annotation	no_annotation	Branched-chain_amino_acid_transport_system_2_carrier_protein
	L0614	Pa_00848	28.6711	34.2829	1.8866	0.504844	3.73699	0.000186233	0.000912204	Pa	Enr.	no_annotation	no_annotation	no_annotation	hypothetical_protein
	L0615	Pa_00854	44.5714	48.9536	1.69686	0.348715	4.86602	1.13868e-06	9.99337e-06	Pa	Enr.	no_annotation	no_annotation	no_annotation	Acyl_carrier_protein_phosphodiesterase
	L0616	Pa_00891	854.861	393.728	-1.88371	0.335742	-5.6106	2.01621e-08	2.68638e-07	Pa	Dep.	no_annotation	no_annotation	no_annotation	Trigger_factor
	L0617	Pa_00916	54.5714	54.2036	1.50955	0.409297	3.68816	0.000225883	0.00106844	Pa	Enr.	no_annotation	no_annotation	no_annotation	hypothetical_protein
	L0618	Pa_00933	1004.14	468.528	-1.99104	0.232001	-8.58202	9.32239e-18	6.33798e-16	Pa	Dep.	no_annotation	no_annotation	no_annotation	Chaperone_protein_HtpG
	L0619	Pa_00972	1361.72	608.275	-2.38892	0.267517	-8.92995	4.262e-19	3.81262e-17	Pa	Dep.	no_annotation	no_annotation	no_annotation	hypothetical_protein
	L0620	Pa_00973	533.479	222.285	-3.09053	0.337327	-9.16183	5.1025e-20	5.30972e-18	Pa	Dep.	no_annotation	no_annotation	no_annotation	hypothetical_protein
	L0621	Pa_00974	338.371	149.131	-2.42363	0.330295	-7.33777	2.17177e-13	7.79849e-12	Pa	Dep.	no_annotation	no_annotation	no_annotation	hypothetical_protein
	L0622	Pa_00975	268.092	114.632	-2.60991	0.377638	-6.91115	4.80742e-12	1.39279e-10	Pa	Dep.	no_annotation	no_annotation	no_annotation	hypothetical_protein
	L0623	Pa_00976	315.266	134.185	-2.80941	0.297536	-9.44227	3.648e-21	5.02733e-19	Pa	Dep.	no_annotation	no_annotation	no_annotation	hypothetical_protein
	L0624	Pa_00977	330.951	146.935	-2.7518	0.328704	-8.37167	5.68059e-17	3.36806e-15	Pa	Dep.	no_annotation	no_annotation	no_annotation	hypothetical_protein
	L0625	Pa_00978	1309.44	546.687	-2.94616	0.265803	-11.084	1.50045e-28	9.56347e-26	Pa	Dep.	no_annotation	no_annotation	no_annotation	hypothetical_protein
	L0626	Pa_00979	3595.9	1585.36	-2.55232	0.234006	-10.907	1.06664e-27	5.43878e-25	Pa	Dep.	no_annotation	no_annotation	no_annotation	hypothetical_protein
	L0627	Pa_00981	1340.92	573.658	-2.77647	0.235769	-11.7763	5.17383e-32	5.27627e-29	Pa	Dep.	no_annotation	no_annotation	no_annotation	hypothetical_protein
	L0628	Pa_00982	84.634	36.8502	-2.70091	0.442231	-6.10746	1.0123e-09	1.82393e-08	Pa	Dep.	no_annotation	no_annotation	no_annotation	hypothetical_protein
	L0629	Pa_00983	61.3266	29.2463	-1.6732	0.407893	-4.10205	4.09506e-05	0.000236743	Pa	Dep.	no_annotation	no_annotation	no_annotation	hypothetical_protein
	L0630	Pa_00984	1055.86	450.31	-2.94988	0.304243	-9.69579	3.14191e-22	4.71195e-20	Pa	Dep.	no_annotation	no_annotation	no_annotation	hypothetical_protein
	L0631	Pa_00985	2660.01	1168.5	-2.44063	0.295892	-8.24836	1.60583e-16	8.99796e-15	Pa	Dep.	no_annotation	no_annotation	no_annotation	hypothetical_protein
	L0632	Pa_00986	1018.34	462.174	-2.1674	0.304394	-7.12039	1.07622e-12	3.4732e-11	Pa	Dep.	no_annotation	no_annotation	no_annotation	hypothetical_protein
	L0633	Pa_00987	2696.96	1273.02	-1.81694	0.318814	-5.69906	1.20467e-08	1.70628e-07	Pa	Dep.	no_annotation	no_annotation	no_annotation	hypothetical_protein
	L0634	Pa_00988	1578.04	749.483	-1.96146	0.275865	-7.11021	1.15869e-12	3.71583e-11	Pa	Dep.	no_annotation	no_annotation	no_annotation	hypothetical_protein
	L0635	Pa_00991	555.057	275.563	-1.59718	0.292009	-5.46963	4.50972e-08	5.59491e-07	Pa	Dep.	no_annotation	no_annotation	no_annotation	hypothetical_protein
	L0636	Pa_00992	3389.24	1404.62	-2.82456	0.332579	-8.49289	2.01564e-17	1.26886e-15	Pa	Dep.	no_annotation	no_annotation	no_annotation	hypothetical_protein
	L0637	Pa_00993	697.169	323.716	-1.9128	0.262011	-7.30046	2.86781e-13	1.00848e-11	Pa	Dep.	no_annotation	no_annotation	no_annotation	hypothetical_protein
	L0638	Pa_00994	5522.23	2438.59	-2.4768	0.277841	-8.91444	4.90281e-19	4.16657e-17	Pa	Dep.	no_annotation	no_annotation	no_annotation	hypothetical_protein
	L0639	Pa_00995	737.766	325.422	-2.46708	0.244955	-10.0716	7.3788e-24	1.98024e-21	Pa	Dep.	no_annotation	no_annotation	no_annotation	hypothetical_protein
	L0640	Pa_00996	3192.65	1450.83	-2.38711	0.242559	-9.84136	7.46908e-23	1.4648e-20	Pa	Dep.	no_annotation	no_annotation	no_annotation	hypothetical_protein
	L0641	Pa_00997	2780.48	1217.09	-2.66872	0.294947	-9.04815	1.45413e-19	1.39898e-17	Pa	Dep.	no_annotation	no_annotation	no_annotation	hypothetical_protein
	L0642	Pa_00998	232.041	105.193	-2.13846	0.409589	-5.22101	1.77954e-07	1.94718e-06	Pa	Dep.	no_annotation	no_annotation	no_annotation	hypothetical_protein
	L0643	Pa_00999	226.771	111.01	-1.85456	0.357982	-5.1806	2.21175e-07	2.36927e-06	Pa	Dep.	no_annotation	no_annotation	no_annotation	hypothetical_protein
	L0644	Pa_01000	2157.92	943.174	-2.56776	0.249451	-10.2936	7.52811e-25	2.25799e-22	Pa	Dep.	no_annotation	no_annotation	no_annotation	hypothetical_protein
	L0645	Pa_01001	1278.79	561.739	-2.53182	0.272101	-9.30471	1.3436e-20	1.6312e-18	Pa	Dep.	no_annotation	no_annotation	no_annotation	hypothetical_protein
	L0646	Pa_01002	383.024	164.304	-2.44932	0.374238	-6.54482	5.95672e-11	1.4657e-09	Pa	Dep.	no_annotation	no_annotation	no_annotation	hypothetical_protein
	L0647	Pa_01003	1148.67	511.785	-2.53657	0.297862	-8.51592	1.65269e-17	1.06672e-15	Pa	Dep.	no_annotation	no_annotation	no_annotation	hypothetical_protein
	L0648	Pa_01004	733.54	324.916	-2.43491	0.30485	-7.98723	1.38005e-15	6.76624e-14	Pa	Dep.	no_annotation	no_annotation	no_annotation	hypothetical_protein
	L0649	Pa_01005	1005.82	429.356	-2.57238	0.353268	-7.28167	3.29712e-13	1.14367e-11	Pa	Dep.	no_annotation	no_annotation	no_annotation	hypothetical_protein
	L0650	Pa_01006	2640.21	1134.35	-2.69157	0.249157	-10.8027	3.34219e-27	1.54925e-24	Pa	Dep.	no_annotation	no_annotation	no_annotation	hypothetical_protein
	L0651	Pa_01007	27.2857	12.5311	-2.07106	0.58647	-3.53139	0.000413378	0.00180155	Pa	Dep.	no_annotation	no_annotation	no_annotation	hypothetical_protein
	L0652	Pa_01008	2757.65	1219.17	-2.60086	0.283333	-9.17951	4.33047e-20	4.6981e-18	Pa	Dep.	no_annotation	no_annotation	no_annotation	hypothetical_protein
	L0653	Pa_01009	1362.59	629.832	-1.96836	0.293146	-6.71461	1.88569e-11	5.03409e-10	Pa	Dep.	no_annotation	no_annotation	no_annotation	hypothetical_protein
	L0654	Pa_01010	4091.43	1827.63	-2.11055	0.285297	-7.39772	1.38539e-13	5.11892e-12	Pa	Dep.	no_annotation	no_annotation	no_annotation	hypothetical_protein
	L0655	Pa_01011	3913.96	1786.48	-2.02801	0.279315	-7.26063	3.85283e-13	1.30103e-11	Pa	Dep.	no_annotation	no_annotation	no_annotation	hypothetical_protein
	L0656	Pa_01012	3896.37	1829.6	-1.94165	0.303018	-6.40769	1.47744e-10	3.28971e-09	Pa	Dep.	no_annotation	no_annotation	no_annotation	hypothetical_protein
	L0657	Pa_01013	949.934	473.911	-1.65404	0.413105	-4.00393	6.22999e-05	0.00034529	Pa	Dep.	no_annotation	no_annotation	no_annotation	hypothetical_protein
	L0658	Pa_01014	6388.5	2969.44	-1.94552	0.266358	-7.30416	2.79013e-13	9.87977e-12	Pa	Dep.	no_annotation	no_annotation	no_annotation	hypothetical_protein
	L0659	Pa_01015	2103.96	961.891	-1.93211	0.327774	-5.89464	3.75488e-09	6.0975e-08	Pa	Dep.	no_annotation	no_annotation	no_annotation	hypothetical_protein
	L0660	Pa_01016	4258.03	1932.29	-2.21841	0.343729	-6.45393	1.08986e-10	2.51458e-09	Pa	Dep.	no_annotation	no_annotation	no_annotation	hypothetical_protein
	L0661	Pa_01017	13225.9	5963	-2.27142	0.265639	-8.55078	1.22258e-17	7.99219e-16	Pa	Dep.	no_annotation	no_annotation	no_annotation	hypothetical_protein
	L0662	Pa_01018	26168.4	11759.4	-2.37976	0.270424	-8.80009	1.3671e-18	1.05619e-16	Pa	Dep.	no_annotation	no_annotation	no_annotation	hypothetical_protein
	L0663	Pa_01019	9611.43	4275.39	-2.65163	0.273186	-9.70629	2.83464e-22	4.37995e-20	Pa	Dep.	no_annotation	no_annotation	no_annotation	hypothetical_protein
	L0664	Pa_01020	39364	17483.5	-2.51328	0.266375	-9.43512	3.90548e-21	5.24054e-19	Pa	Dep.	no_annotation	no_annotation	no_annotation	hypothetical_protein
	L0665	Pa_01021	17940.8	7940.46	-2.50051	0.282726	-8.84428	9.21177e-19	7.33919e-17	Pa	Dep.	no_annotation	no_annotation	no_annotation	hypothetical_protein
	L0666	Pa_01022	59629.3	26392.4	-2.44673	0.261949	-9.34047	9.59069e-21	1.22257e-18	Pa	Dep.	no_annotation	no_annotation	no_annotation	hypothetical_protein
	L0667	Pa_01023	16947.5	7364.42	-2.49907	0.314634	-7.9428	1.97673e-15	9.41993e-14	Pa	Dep.	no_annotation	no_annotation	no_annotation	hypothetical_protein
	L0668	Pa_01024	16247.3	7196	-2.59475	0.232103	-11.1793	5.15131e-29	3.75236e-26	Pa	Dep.	no_annotation	no_annotation	no_annotation	hypothetical_protein
	L0669	Pa_01025	5793.26	2517.24	-2.71638	0.273886	-9.91793	3.47882e-23	7.7124e-21	Pa	Dep.	no_annotation	no_annotation	no_annotation	hypothetical_protein
	L0670	Pa_01026	26834.4	11598.1	-2.73593	0.261218	-10.4737	1.14059e-25	4.19912e-23	Pa	Dep.	no_annotation	no_annotation	no_annotation	hypothetical_protein
	L0671	Pa_01027	8930.26	3980.33	-2.52444	0.252464	-9.99921	1.53625e-23	3.56061e-21	Pa	Dep.	no_annotation	no_annotation	no_annotation	hypothetical_protein
	L0672	Pa_01028	8911.99	3851	-2.79405	0.269123	-10.3821	2.99241e-25	1.01722e-22	Pa	Dep.	no_annotation	no_annotation	no_annotation	hypothetical_protein
	L0673	Pa_01029	19719.9	8704.14	-2.53104	0.270043	-9.37271	7.06957e-21	9.24301e-19	Pa	Dep.	no_annotation	no_annotation	no_annotation	hypothetical_protein
	L0674	Pa_01030	7015.18	3180.55	-2.23173	0.250498	-8.90917	5.14169e-19	4.29795e-17	Pa	Dep.	no_annotation	no_annotation	no_annotation	hypothetical_protein
	L0675	Pa_01031	10972.4	4812.54	-2.57769	0.264148	-9.75852	1.69621e-22	2.81322e-20	Pa	Dep.	no_annotation	no_annotation	no_annotation	hypothetical_protein
	L0676	Pa_01032	845.716	352.572	-2.67442	0.292192	-9.15297	5.53868e-20	5.64835e-18	Pa	Dep.	no_annotation	no_annotation	no_annotation	hypothetical_protein
	L0677	Pa_01033	42250.6	18484.2	-2.63678	0.257788	-10.2285	1.47848e-24	4.1882e-22	Pa	Dep.	no_annotation	no_annotation	no_annotation	hypothetical_protein
	L0678	Pa_01034	4284.92	1871.24	-2.31326	0.268996	-8.59959	8.00044e-18	5.51273e-16	Pa	Dep.	no_annotation	no_annotation	no_annotation	hypothetical_protein
	L0679	Pa_01035	3006.15	1325.52	-2.62697	0.296087	-8.8723	7.16498e-19	5.89262e-17	Pa	Dep.	no_annotation	no_annotation	no_annotation	hypothetical_protein
	L0680	Pa_01036	17104.1	7484.84	-2.68865	0.276875	-9.71072	2.7142e-22	4.32491e-20	Pa	Dep.	no_annotation	no_annotation	no_annotation	hypothetical_protein
	L0681	Pa_01037	1830.74	884.638	-1.57257	0.320513	-4.90643	9.27508e-07	8.26812e-06	Pa	Dep.	no_annotation	no_annotation	no_annotation	hypothetical_protein
	L0682	Pa_01038	7672.64	3448.49	-2.43952	0.266729	-9.14607	5.904e-20	5.90284e-18	Pa	Dep.	no_annotation	no_annotation	no_annotation	hypothetical_protein
	L0683	Pa_01039	2444.34	1110.5	-2.46268	0.299893	-8.21184	2.17821e-16	1.19427e-14	Pa	Dep.	no_annotation	no_annotation	no_annotation	hypothetical_protein
	L0684	Pa_01040	5678.7	2587.45	-2.24301	0.268932	-8.34042	7.40288e-17	4.33877e-15	Pa	Dep.	no_annotation	no_annotation	no_annotation	hypothetical_protein
	L0685	Pa_01041	143.5	69.0481	-2.16901	0.444148	-4.88352	1.04208e-06	9.19299e-06	Pa	Dep.	no_annotation	no_annotation	no_annotation	hypothetical_protein
	L0686	Pa_01042	1894.94	872.134	-2.21745	0.341314	-6.49681	8.20393e-11	1.95476e-09	Pa	Dep.	no_annotation	no_annotation	no_annotation	hypothetical_protein
	L0687	Pa_01043	4918.78	2165.8	-2.58389	0.291728	-8.8572	8.20497e-19	6.64082e-17	Pa	Dep.	no_annotation	no_annotation	no_annotation	hypothetical_protein
	L0688	Pa_01044	5506.5	2452.83	-2.45792	0.305325	-8.05017	8.26798e-16	4.21584e-14	Pa	Dep.	no_annotation	no_annotation	no_annotation	hypothetical_protein
	L0689	Pa_01045	1915.21	844.256	-2.441	0.404299	-6.0376	1.56427e-09	2.73159e-08	Pa	Dep.	no_annotation	no_annotation	no_annotation	hypothetical_protein
	L0690	Pa_01046	2037.49	963.971	-1.77161	0.349676	-5.06644	4.05328e-07	3.92922e-06	Pa	Dep.	no_annotation	no_annotation	no_annotation	hypothetical_protein
	L0691	Pa_01047	1690.95	807.757	-1.83729	0.284748	-6.45235	1.10128e-10	2.51813e-09	Pa	Dep.	no_annotation	no_annotation	no_annotation	hypothetical_protein
	L0692	Pa_01051	10.4286	10.6316	1.51855	0.465811	3.26001	0.00111409	0.00427767	Pa	Enr.	no_annotation	no_annotation	no_annotation	hypothetical_protein
	L0693	Pa_01053	43.137	19.6221	-2.08672	0.511719	-4.07787	4.54498e-05	0.000259808	Pa	Dep.	no_annotation	no_annotation	no_annotation	(4S)-4-hydroxy-5-phosphonooxypentane-2,3-dione_isomerase
	L0694	Pa_01058	35	16.785	-1.83628	0.45728	-4.01565	5.92822e-05	0.000330361	Pa	Dep.	no_annotation	no_annotation	no_annotation	hypothetical_protein
	L0695	Pa_01063	18.0259	7.45299	-3.41036	0.894476	-3.81269	0.00013746	0.000698812	Pa	Dep.	no_annotation	no_annotation	no_annotation	hypothetical_protein
	L0696	Pa_01064	69.8237	32.2597	-1.91392	0.410999	-4.65675	3.21235e-06	2.49692e-05	Pa	Dep.	no_annotation	no_annotation	no_annotation	Lipid_kinase_YegS
	L0697	Pa_01073	51.2697	21.9085	-2.26607	0.526829	-4.30134	1.69771e-05	0.000108343	Pa	Dep.	no_annotation	no_annotation	no_annotation	hypothetical_protein
	L0698	Pa_01078	67	32.2204	-1.88465	0.409832	-4.59861	4.25329e-06	3.19404e-05	Pa	Dep.	no_annotation	no_annotation	no_annotation	hypothetical_protein
	L0699	Pa_01087	212.127	248.107	1.8961	0.326475	5.8078	6.3299e-09	9.7511e-08	Pa	Enr.	no_annotation	no_annotation	no_annotation	Vitamin_B6_salvage_pathway_transcriptional_repressor_PtsJ
	L0700	Pa_01135	343.857	160.786	-1.85485	0.391565	-4.73701	2.16893e-06	1.7499e-05	Pa	Dep.	no_annotation	no_annotation	no_annotation	Glutamine--tRNA_ligase
	L0701	Pa_01209	320.749	331.388	1.52313	0.2685	5.67274	1.40528e-08	1.95779e-07	Pa	Enr.	no_annotation	no_annotation	no_annotation	8-amino-7-oxononanoate_synthase
	L0702	Pa_01244	19.8571	9.65781	-1.67116	0.562717	-2.96981	0.00297983	0.00992434	Pa	Dep.	no_annotation	no_annotation	no_annotation	hypothetical_protein
	L0703	Pa_01250	196	90.7209	-1.91705	0.388795	-4.93075	8.19146e-07	7.38687e-06	Pa	Dep.	no_annotation	no_annotation	no_annotation	Major_myo-inositol_transporter_IolT
	L0704	Pa_01269	81.1699	96.134	2.1619	0.249331	8.67078	4.29173e-18	3.12622e-16	Pa	Enr.	no_annotation	no_annotation	no_annotation	hypothetical_protein
	L0705	Pa_01270	175.909	203.409	1.97638	0.255748	7.72782	1.09405e-14	4.61039e-13	Pa	Enr.	no_annotation	no_annotation	no_annotation	Octopine-binding_periplasmic_protein
	L0706	Pa_01271	123.023	138.174	1.71779	0.333988	5.14328	2.69989e-07	2.78116e-06	Pa	Enr.	no_annotation	no_annotation	no_annotation	Octopine_transport_system_permease_protein_OccQ
	L0707	Pa_01273	80.3647	91.4414	1.76427	0.338515	5.21179	1.87031e-07	2.04212e-06	Pa	Enr.	no_annotation	no_annotation	no_annotation	Octopine_permease_ATP-binding_protein_P
	L0708	Pa_01274	90.2246	99.3881	1.56963	0.328605	4.77666	1.78231e-06	1.47533e-05	Pa	Enr.	no_annotation	no_annotation	no_annotation	Histidine_transport_ATP-binding_protein_HisP
	L0709	Pa_01281	219.102	94.3312	-2.50931	0.372975	-6.72782	1.72218e-11	4.69594e-10	Pa	Dep.	no_annotation	no_annotation	no_annotation	Glutamine-binding_periplasmic_protein
	L0710	Pa_01282	68.4624	30.8017	-1.95879	0.523968	-3.73838	0.000185212	0.000908073	Pa	Dep.	no_annotation	no_annotation	no_annotation	Glutamine-binding_periplasmic_protein
	L0711	Pa_01304	868.286	395.857	-2.06498	0.361536	-5.71167	1.11875e-08	1.5979e-07	Pa	Dep.	no_annotation	no_annotation	no_annotation	Carbonic_anhydrase_1
	L0712	Pa_01327	101.515	48.825	-1.66361	0.353487	-4.70628	2.52275e-06	2.00679e-05	Pa	Dep.	no_annotation	no_annotation	no_annotation	ABC_transporter_arginine-binding_protein_1
	L0713	Pa_01367	26	29.2331	1.94294	0.368313	5.27523	1.3259e-07	1.50239e-06	Pa	Enr.	no_annotation	no_annotation	no_annotation	hypothetical_protein
	L0714	Pa_01384	1218.96	565.457	-1.83287	0.343993	-5.32821	9.91852e-08	1.15997e-06	Pa	Dep.	no_annotation	no_annotation	no_annotation	Outer_membrane_porin_F
	L0715	Pa_01391	161.859	82.2905	-1.63318	0.383133	-4.2627	2.01973e-05	0.000125593	Pa	Dep.	no_annotation	no_annotation	no_annotation	Alkanesulfonate_monooxygenase
	L0716	Pa_01411	21.1427	22.768	1.63354	0.412085	3.96409	7.36776e-05	0.000397547	Pa	Enr.	no_annotation	no_annotation	no_annotation	Macrodomain_Ter_protein
	L0717	Pa_01423	1715.57	1846.58	1.53265	0.242273	6.32614	2.51374e-10	5.27471e-09	Pa	Enr.	no_annotation	no_annotation	no_annotation	Heat_shock_protein_HspQ
	L0718	Pa_01464	18.8571	21.056	1.89747	0.400292	4.74022	2.13489e-06	1.72791e-05	Pa	Enr.	no_annotation	no_annotation	no_annotation	hypothetical_protein
	L0719	Pa_01470	14.7143	5.97018	-3.09975	0.919718	-3.37033	0.000750777	0.00301714	Pa	Dep.	no_annotation	no_annotation	no_annotation	hypothetical_protein
	L0720	Pa_01471	56.1143	27.3905	-1.62855	0.386245	-4.21635	2.48288e-05	0.000150537	Pa	Dep.	no_annotation	no_annotation	no_annotation	hypothetical_protein
	L0721	Pa_01476	55.9539	26.7084	-1.64823	0.391796	-4.20685	2.58957e-05	0.000156575	Pa	Dep.	no_annotation	no_annotation	no_annotation	D-alanine--D-alanyl_carrier_protein_ligase
	L0722	Pa_01491	156.333	198.734	2.36631	0.257273	9.19766	3.65817e-20	4.055e-18	Pa	Enr.	no_annotation	no_annotation	no_annotation	hypothetical_protein
	L0723	Pa_01526	376.971	165.386	-2.24759	0.396286	-5.67164	1.41436e-08	1.96508e-07	Pa	Dep.	no_annotation	no_annotation	no_annotation	hypothetical_protein
	L0724	Pa_01528	78.2343	36.3982	-1.88182	0.381498	-4.9327	8.11024e-07	7.34532e-06	Pa	Dep.	no_annotation	no_annotation	no_annotation	Flagellar_P-ring_protein
	L0725	Pa_01552	5.57143	7.20382	2.64844	0.632093	4.18996	2.7901e-05	0.000167176	Pa	Enr.	no_annotation	no_annotation	no_annotation	Isoprimeverose_transporter
	L0726	Pa_01553	130.156	154.287	2.05484	0.298004	6.89536	5.37291e-12	1.54782e-10	Pa	Enr.	no_annotation	no_annotation	no_annotation	Purine_nucleoside_phosphoramidase
	L0727	Pa_01562	33.7143	16.6706	-1.6555	0.57395	-2.8844	0.00392157	0.0123891	Pa	Dep.	no_annotation	no_annotation	no_annotation	hypothetical_protein
	L0728	Pa_01567	41.6163	42.9742	1.55995	0.344136	4.53294	5.81695e-06	4.21915e-05	Pa	Enr.	no_annotation	no_annotation	no_annotation	tRNA_nuclease_CdiA
	L0729	Pa_01568	25.5714	31.6276	2.11685	0.442193	4.78716	1.69159e-06	1.41633e-05	Pa	Enr.	no_annotation	no_annotation	no_annotation	Immunity_protein_CdiI
	L0730	Pa_01573	38	17.713	-1.97616	0.692837	-2.85227	0.0043408	0.013447	Pa	Dep.	no_annotation	no_annotation	no_annotation	Attachment_invasion_locus_protein
	L0731	Pa_01575	94.9139	41.4453	-2.16504	0.48443	-4.46925	7.84932e-06	5.52051e-05	Pa	Dep.	no_annotation	no_annotation	no_annotation	hypothetical_protein
	L0732	Pa_01591	152.697	171.344	1.76806	0.271813	6.50471	7.7843e-11	1.86348e-09	Pa	Enr.	no_annotation	no_annotation	no_annotation	Phosphatase_NudJ
	L0733	Pa_01621	8.42914	8.81818	1.68844	0.484322	3.48619	0.000489947	0.00210113	Pa	Enr.	no_annotation	no_annotation	no_annotation	hypothetical_protein
	L0734	Pa_01631	75.7143	83.6724	1.61794	0.352791	4.5861	4.51597e-06	3.3616e-05	Pa	Enr.	no_annotation	no_annotation	no_annotation	hypothetical_protein
	L0735	Pa_01634	126.286	147.24	1.95175	0.251304	7.76649	8.06886e-15	3.51651e-13	Pa	Enr.	no_annotation	no_annotation	no_annotation	hypothetical_protein
	L0736	Pa_01635	65.1429	68.0576	1.6017	0.314282	5.09636	3.46239e-07	3.42762e-06	Pa	Enr.	no_annotation	no_annotation	no_annotation	Ornithine_lipid_N-methyltransferase
	L0737	Pa_01645	1768.22	893.761	-1.53785	0.241493	-6.36811	1.91366e-10	4.20592e-09	Pa	Dep.	no_annotation	no_annotation	no_annotation	hypothetical_protein
	L0738	Pa_01718	4.71429	7.67217	3.84176	0.706734	5.43594	5.4509e-08	6.64931e-07	Pa	Enr.	no_annotation	no_annotation	no_annotation	hypothetical_protein
	L0739	Pa_01729	16.382	17.2524	1.6172	0.515948	3.13443	0.0017219	0.00621372	Pa	Enr.	no_annotation	no_annotation	no_annotation	Type_III_secretion_ATP_synthase_HrcN
	L0740	Pa_01734	90.7826	103.752	1.8597	0.252731	7.35843	1.86088e-13	6.77759e-12	Pa	Enr.	no_annotation	no_annotation	no_annotation	hypothetical_protein
	L0741	Pa_01771	4.28571	4.64571	1.56327	0.630208	2.48056	0.0131177	0.0341262	Pa	Enr.	no_annotation	no_annotation	no_annotation	Siroheme_synthase
	L0742	Pa_01786	2.14286	2.24899	2.12877	0.854588	2.491	0.0127386	0.0332586	Pa	Enr.	no_annotation	no_annotation	no_annotation	hypothetical_protein
	L0743	Pa_01795	2351.34	979.198	-3.02028	0.308723	-9.78313	1.33032e-22	2.4226e-20	Pa	Dep.	no_annotation	no_annotation	no_annotation	Periplasmic_chaperone_Spy
	L0744	Pa_01802	56	27.7093	-1.67204	0.426462	-3.92072	8.82843e-05	0.000467458	Pa	Dep.	no_annotation	no_annotation	no_annotation	hypothetical_protein
	L0745	Pa_01804	28.4286	32.5062	1.72937	0.41595	4.15764	3.21551e-05	0.000189767	Pa	Enr.	no_annotation	no_annotation	no_annotation	Inner_membrane_protein_YdjM
	L0746	Pa_01827	46.6157	51.0867	1.69656	0.362679	4.67785	2.89902e-06	2.26854e-05	Pa	Enr.	no_annotation	no_annotation	no_annotation	Protein_adenylyltransferase_SelO
	L0747	Pa_01837	804.155	971.546	2.15673	0.208677	10.3353	4.87902e-25	1.55488e-22	Pa	Enr.	no_annotation	no_annotation	no_annotation	putative_protein
	L0748	Pa_01838	746.097	1012.07	2.56623	0.285937	8.9748	2.83854e-19	2.5846e-17	Pa	Enr.	no_annotation	no_annotation	no_annotation	hypothetical_protein
	L0749	Pa_01871	225.246	252.484	1.89709	0.324197	5.85168	4.86641e-09	7.75432e-08	Pa	Enr.	no_annotation	no_annotation	no_annotation	hypothetical_protein
	L0750	Pa_01872	136.631	144.243	1.59799	0.277505	5.75843	8.48983e-09	1.25115e-07	Pa	Enr.	no_annotation	no_annotation	no_annotation	p-hydroxybenzoic_acid_efflux_pump_subunit_AaeB
	L0751	Pa_01875	357.172	383.317	1.56407	0.303479	5.15381	2.55251e-07	2.67253e-06	Pa	Enr.	no_annotation	no_annotation	no_annotation	Transcriptional_regulator_SlyA
	L0752	Pa_01890	89.3441	44.9187	-1.51506	0.335452	-4.51646	6.28834e-06	4.54168e-05	Pa	Dep.	no_annotation	no_annotation	no_annotation	Malto-oligosyltrehalose_trehalohydrolase
	L0753	Pa_01904	66.8559	75.7873	1.81978	0.290873	6.25625	3.94348e-10	7.88542e-09	Pa	Enr.	no_annotation	no_annotation	no_annotation	hypothetical_protein
	L0754	Pa_01908	4.42857	5.05888	2.10087	0.661013	3.17826	0.00148161	0.00547049	Pa	Enr.	no_annotation	no_annotation	no_annotation	hypothetical_protein
	L0755	Pa_01949	36.1429	39.3899	1.8125	0.38037	4.7651	1.88758e-06	1.54988e-05	Pa	Enr.	no_annotation	no_annotation	no_annotation	PTS_system_maltose-specific_EIICB_component
	L0756	Pa_01957	508.857	591.192	1.92554	0.272626	7.06292	1.63043e-12	5.10034e-11	Pa	Enr.	no_annotation	no_annotation	no_annotation	hypothetical_protein
	L0757	Pa_01958	5.14286	7.32782	2.56171	0.73801	3.47111	0.000518319	0.00221164	Pa	Enr.	no_annotation	no_annotation	no_annotation	hypothetical_protein
	L0758	Pa_01960	5.28571	8.19585	3.54824	0.649629	5.46195	4.70927e-08	5.8283e-07	Pa	Enr.	no_annotation	no_annotation	no_annotation	hypothetical_protein
	L0759	Pa_01963	95.7134	106.277	1.61959	0.597839	2.70908	0.00674707	0.0193603	Pa	Enr.	no_annotation	no_annotation	no_annotation	Multiple_antibiotic_resistance_protein_MarA
	L0760	Pa_01976	10.1566	11.0625	1.59165	0.461098	3.45188	0.000556705	0.00235572	Pa	Enr.	no_annotation	no_annotation	no_annotation	hypothetical_protein
	L0761	Pa_01983	13.6189	6.64414	-1.9764	0.692587	-2.85365	0.00432195	0.013413	Pa	Dep.	no_annotation	no_annotation	no_annotation	hypothetical_protein
	L0762	Pa_01986	26.9487	12.6245	-1.83242	0.533261	-3.43625	0.000589834	0.0024774	Pa	Dep.	no_annotation	no_annotation	no_annotation	hypothetical_protein
	L0763	Pa_01988	8.68243	3.5613	-2.87536	1.06716	-2.69441	0.00705133	0.0200752	Pa	Dep.	no_annotation	no_annotation	no_annotation	hypothetical_protein
	L0764	Pa_01989	117.175	58.1046	-1.67862	0.378372	-4.43643	9.14647e-06	6.27697e-05	Pa	Dep.	no_annotation	no_annotation	no_annotation	hypothetical_protein
	L0765	Pa_01992	49.7163	59.9339	2.04355	0.423126	4.82964	1.36783e-06	1.18013e-05	Pa	Enr.	no_annotation	no_annotation	no_annotation	hypothetical_protein
	L0766	Pa_01993	160.283	176.131	1.71128	0.261949	6.53286	6.45254e-11	1.56674e-09	Pa	Enr.	no_annotation	no_annotation	no_annotation	hypothetical_protein
	L0767	Pa_01996	96.8571	45.8736	-2.07808	0.383362	-5.42068	5.93725e-08	7.15698e-07	Pa	Dep.	no_annotation	no_annotation	no_annotation	hypothetical_protein
	L0768	Pa_01997	10.4137	4.32002	-2.60173	0.915657	-2.84138	0.00449189	0.0138645	Pa	Dep.	no_annotation	no_annotation	no_annotation	hypothetical_protein
	L0769	Pa_01998	60.3031	26.8607	-2.02021	0.444026	-4.54975	5.37094e-06	3.94049e-05	Pa	Dep.	no_annotation	no_annotation	no_annotation	hypothetical_protein
	L0770	Pa_01999	17.8547	8.22782	-1.89695	0.671512	-2.82489	0.00472963	0.014441	Pa	Dep.	no_annotation	no_annotation	no_annotation	hypothetical_protein
	L0771	Pa_02001	130.305	57.3009	-2.51813	0.417256	-6.03497	1.58989e-09	2.76685e-08	Pa	Dep.	no_annotation	no_annotation	no_annotation	hypothetical_protein
	L0772	Pa_02002	55.4089	23.4118	-2.84379	0.522443	-5.44326	5.23142e-08	6.39837e-07	Pa	Dep.	no_annotation	no_annotation	no_annotation	hypothetical_protein
	L0773	Pa_02007	199.143	253.585	2.31598	0.244535	9.47095	2.773e-21	3.92765e-19	Pa	Enr.	no_annotation	no_annotation	no_annotation	hypothetical_protein
	L0774	Pa_02009	29.6799	15.6414	-1.57254	0.560902	-2.80359	0.00505377	0.0151673	Pa	Dep.	no_annotation	no_annotation	no_annotation	hypothetical_protein
	L0775	Pa_02012	6.57143	2.94263	-2.56433	1.05381	-2.43339	0.0149582	0.0378709	Pa	Dep.	no_annotation	no_annotation	no_annotation	hypothetical_protein
	L0776	Pa_02019	4.85714	5.28565	1.74759	0.606481	2.88152	0.00395757	0.0124683	Pa	Enr.	no_annotation	no_annotation	no_annotation	hypothetical_protein
	L0777	Pa_02023	131.586	63.4628	-1.68983	0.360599	-4.68617	2.78361e-06	2.19376e-05	Pa	Dep.	no_annotation	no_annotation	no_annotation	hypothetical_protein
	L0778	Pa_02024	50.4144	23.6861	-1.96203	0.438716	-4.4722	7.74181e-06	5.45996e-05	Pa	Dep.	no_annotation	no_annotation	no_annotation	hypothetical_protein
	L0779	Pa_02026	25.8571	11.1527	-2.69698	0.646048	-4.17457	2.98546e-05	0.000177837	Pa	Dep.	no_annotation	no_annotation	no_annotation	hypothetical_protein
	L0780	Pa_02027	14.5711	6.77833	-2.05334	0.68688	-2.98937	0.00279557	0.00934791	Pa	Dep.	no_annotation	no_annotation	no_annotation	hypothetical_protein
	L0781	Pa_02031	30.2181	13.2409	-2.17485	0.584635	-3.72002	0.000199207	0.000966113	Pa	Dep.	no_annotation	no_annotation	no_annotation	hypothetical_protein
	L0782	Pa_02033	34.5147	15.7268	-1.94969	0.518583	-3.75966	0.000170145	0.0008423	Pa	Dep.	no_annotation	no_annotation	no_annotation	hypothetical_protein
	L0783	Pa_02034	24.0567	11.648	-2.26846	0.603607	-3.75818	0.000171156	0.000845663	Pa	Dep.	no_annotation	no_annotation	no_annotation	hypothetical_protein
	L0784	Pa_02035	188.9	92.3114	-1.7237	0.307106	-5.61272	1.99172e-08	2.66555e-07	Pa	Dep.	no_annotation	no_annotation	no_annotation	hypothetical_protein
	L0785	Pa_02036	16.0864	6.71335	-2.79256	0.827233	-3.37579	0.000736042	0.00297391	Pa	Dep.	no_annotation	no_annotation	no_annotation	hypothetical_protein
	L0786	Pa_02037	41.7283	18.243	-2.61242	0.506426	-5.15854	2.48887e-07	2.62205e-06	Pa	Dep.	no_annotation	no_annotation	no_annotation	hypothetical_protein
	L0787	Pa_02038	29.7699	11.9997	-3.73675	0.797136	-4.68772	2.7627e-06	2.18403e-05	Pa	Dep.	no_annotation	no_annotation	no_annotation	hypothetical_protein
	L0788	Pa_02039	26.8016	11.4807	-2.28257	0.60814	-3.75335	0.000174484	0.00086127	Pa	Dep.	no_annotation	no_annotation	no_annotation	hypothetical_protein
	L0789	Pa_02043	8.57143	3.68243	-2.90358	1.04494	-2.77869	0.00545783	0.0161237	Pa	Dep.	no_annotation	no_annotation	no_annotation	hypothetical_protein
	L0790	Pa_02058	32.8589	36.1466	1.70339	0.347643	4.89983	9.59199e-07	8.52083e-06	Pa	Enr.	no_annotation	no_annotation	no_annotation	PqqA_binding_protein
	L0791	Pa_02061	6.00143	6.41169	1.79417	0.664224	2.70115	0.00690992	0.0197609	Pa	Enr.	no_annotation	no_annotation	no_annotation	hypothetical_protein
	L0792	Pa_02062	281.726	313.494	1.75379	0.249745	7.02233	2.18196e-12	6.66218e-11	Pa	Enr.	no_annotation	no_annotation	no_annotation	hypothetical_protein
	L0793	Pa_02086	26.7143	13.1049	-1.65931	0.538163	-3.08328	0.00204729	0.00715991	Pa	Dep.	no_annotation	no_annotation	no_annotation	hypothetical_protein
	L0794	Pa_02094	76.4569	34.2886	-2.2877	0.643848	-3.55317	0.000380612	0.00167739	Pa	Dep.	no_annotation	no_annotation	no_annotation	hypothetical_protein
	L0795	Pa_02095	306.115	151.989	-1.52819	0.35804	-4.2682	1.97055e-05	0.000123286	Pa	Dep.	no_annotation	no_annotation	no_annotation	hypothetical_protein
	L0796	Pa_02096	31.4853	15.926	-1.59919	0.482125	-3.31696	0.000910035	0.00358322	Pa	Dep.	no_annotation	no_annotation	no_annotation	hypothetical_protein
	L0797	Pa_02097	105.658	47.1904	-2.51924	0.431773	-5.83463	5.39114e-09	8.45828e-08	Pa	Dep.	no_annotation	no_annotation	no_annotation	hypothetical_protein
	L0798	Pa_02102	36.5714	40.5525	1.58732	0.449745	3.52937	0.000416548	0.00181382	Pa	Enr.	no_annotation	no_annotation	no_annotation	putative_transporter
	L0799	Pa_02103	363.909	433.623	1.92874	0.379902	5.07693	3.83578e-07	3.73257e-06	Pa	Enr.	no_annotation	no_annotation	no_annotation	hypothetical_protein
	L0800	Pa_02108	5733.05	6660.63	1.88303	0.24959	7.54449	4.54061e-14	1.79477e-12	Pa	Enr.	no_annotation	no_annotation	no_annotation	Quinoprotein_glucose_dehydrogenase
	L0801	Pa_02133	38.0464	18.5342	-1.99368	0.615675	-3.2382	0.00120288	0.00456699	Pa	Dep.	no_annotation	no_annotation	no_annotation	putative_fimbrial_chaperone_YadV
	L0802	Pa_02135	13.2857	6.62534	-1.72295	0.736674	-2.33883	0.0193443	0.0470146	Pa	Dep.	no_annotation	no_annotation	no_annotation	Outer_membrane_usher_protein_HtrE
	L0803	Pa_02141	30.2857	31.2232	1.69665	0.517263	3.28006	0.00103786	0.00400912	Pa	Enr.	no_annotation	no_annotation	no_annotation	hypothetical_protein
	L0804	Pa_02161	31.7143	42.0475	3.04219	0.489974	6.20888	5.3363e-10	1.02678e-08	Pa	Enr.	no_annotation	no_annotation	no_annotation	FAD-dependent_urate_hydroxylase
	L0805	Pa_02166	3.85714	4.62765	1.79444	0.654111	2.74332	0.00608209	0.017671	Pa	Enr.	no_annotation	no_annotation	no_annotation	hypothetical_protein
	L0806	Pa_02167	5.28571	6.88774	1.95929	0.804637	2.435	0.0148918	0.0377964	Pa	Enr.	no_annotation	no_annotation	no_annotation	hypothetical_protein
	L0807	Pa_02168	15.3251	19.8643	2.69844	0.441874	6.10681	1.0164e-09	1.82488e-08	Pa	Enr.	no_annotation	no_annotation	no_annotation	hypothetical_protein
	L0808	Pa_02190	89.66	119.538	3.02498	0.524453	5.76789	8.02724e-09	1.20032e-07	Pa	Enr.	no_annotation	no_annotation	no_annotation	Inner_membrane_transport_protein_YnfM
	L0809	Pa_02202	16.0799	17.8857	1.71426	0.445179	3.85073	0.000117768	0.000606563	Pa	Enr.	no_annotation	no_annotation	no_annotation	HTH-type_transcriptional_activator_RhaS
	L0810	Pa_02204	16.2946	18.0833	1.82779	0.445268	4.10493	4.04432e-05	0.000234101	Pa	Enr.	no_annotation	no_annotation	no_annotation	HTH-type_transcriptional_activator_RhaR
	L0811	Pa_02217	181.434	192.262	1.50217	0.322137	4.66313	3.11432e-06	2.42812e-05	Pa	Enr.	no_annotation	no_annotation	no_annotation	Glycine_cleavage_system_transcriptional_activator
	L0812	Pa_02234	131.714	155.256	2.19933	0.37044	5.93708	2.90139e-09	4.80331e-08	Pa	Enr.	no_annotation	no_annotation	no_annotation	hypothetical_protein
	L0813	Pa_02244	3.20757	3.50338	2.31683	0.814103	2.84587	0.00442905	0.0136891	Pa	Enr.	no_annotation	no_annotation	no_annotation	hypothetical_protein
	L0814	Pa_02250	3.71429	4.21226	2.0865	0.688709	3.02959	0.00244889	0.00833571	Pa	Enr.	no_annotation	no_annotation	no_annotation	hypothetical_protein
	L0815	Pa_02251	45.8571	18.8469	-2.70117	0.580291	-4.65486	3.24205e-06	2.51617e-05	Pa	Dep.	no_annotation	no_annotation	no_annotation	tRNA-cytidine(32)_2-sulfurtransferase
	L0816	Pa_02266	164.899	80.8924	-1.88804	0.332272	-5.68221	1.32965e-08	1.8626e-07	Pa	Dep.	no_annotation	no_annotation	no_annotation	Phage_shock_protein_C
	L0817	Pa_02268	278.281	139.291	-1.79833	0.269843	-6.66436	2.65814e-11	6.88014e-10	Pa	Dep.	no_annotation	no_annotation	no_annotation	Phage_shock_protein_A
	L0818	Pa_02271	18.5714	8.43882	-1.80551	0.606242	-2.9782	0.00289944	0.00967556	Pa	Dep.	no_annotation	no_annotation	no_annotation	hypothetical_protein
	L0819	Pa_02272	40.2857	53.1661	2.24349	0.500237	4.48486	7.2961e-06	5.19592e-05	Pa	Enr.	no_annotation	no_annotation	no_annotation	hypothetical_protein
	L0820	Pa_02284	11.4286	5.19927	-2.44646	0.930429	-2.62939	0.00855373	0.0236783	Pa	Dep.	no_annotation	no_annotation	no_annotation	hypothetical_protein
	L0821	Pa_02287	173.426	81.5662	-1.79974	0.456444	-3.94296	8.04812e-05	0.000429711	Pa	Dep.	no_annotation	no_annotation	no_annotation	hypothetical_protein
	L0822	Pa_02290	84.2857	39.6479	-1.75452	0.429328	-4.08667	4.37606e-05	0.000250996	Pa	Dep.	no_annotation	no_annotation	no_annotation	Methyl-accepting_chemotaxis_protein_III
	L0823	Pa_02306	48.4607	22.8723	-1.5844	0.468639	-3.38085	0.00072262	0.00293831	Pa	Dep.	no_annotation	no_annotation	no_annotation	Orotidine_5'-phosphate_decarboxylase
	L0824	Pa_02318	25.175	28.6125	1.66088	0.44493	3.73291	0.000189282	0.00092536	Pa	Enr.	no_annotation	no_annotation	no_annotation	Protein_YciN
	L0825	Pa_02337	48.593	22.5428	-1.96814	0.436225	-4.51175	6.42951e-06	4.63707e-05	Pa	Dep.	no_annotation	no_annotation	no_annotation	hypothetical_protein
	L0826	Pa_02359	5.42857	2.09979	-2.86246	1.13046	-2.53213	0.0113372	0.0300148	Pa	Dep.	no_annotation	no_annotation	no_annotation	hypothetical_protein
	L0827	Pa_02374	201.857	99.1916	-1.57699	0.29976	-5.26084	1.43402e-07	1.61351e-06	Pa	Dep.	no_annotation	no_annotation	no_annotation	Protease_4
	L0828	Pa_02413	2.85714	3.42699	2.51173	0.775464	3.239	0.00119948	0.00456428	Pa	Enr.	no_annotation	no_annotation	no_annotation	hypothetical_protein
	L0829	Pa_02416	9	10.4304	1.6816	0.541348	3.10631	0.00189436	0.00673126	Pa	Enr.	no_annotation	no_annotation	no_annotation	hypothetical_protein
	L0830	Pa_02447	3.14286	3.32679	1.97135	0.729915	2.70079	0.00691749	0.0197648	Pa	Enr.	no_annotation	no_annotation	no_annotation	Serine/threonine-protein_phosphatase_1
	L0831	Pa_02462	8.67729	3.82872	-2.39711	0.943828	-2.53978	0.0110924	0.0295044	Pa	Dep.	no_annotation	no_annotation	no_annotation	hypothetical_protein
	L0832	Pa_02469	3.14286	1.09393	-2.8716	1.16334	-2.4684	0.0135717	0.0350391	Pa	Dep.	no_annotation	no_annotation	no_annotation	hypothetical_protein
	L0833	Pa_02477	304.321	140.494	-2.19105	0.432553	-5.06539	4.07563e-07	3.94338e-06	Pa	Dep.	no_annotation	no_annotation	no_annotation	Formate-dependent_phosphoribosylglycinamide_formyltransferase
	L0834	Pa_02488	150.141	163.008	1.83613	0.294741	6.22966	4.6746e-10	9.13248e-09	Pa	Enr.	no_annotation	no_annotation	no_annotation	Zinc_import_ATP-binding_protein_ZnuC
	L0835	Pa_02496	495.659	234.493	-1.82772	0.284143	-6.43239	1.25612e-10	2.85936e-09	Pa	Dep.	no_annotation	no_annotation	no_annotation	Aspartate--tRNA_ligase
	L0836	Pa_02520	408.18	189.31	-1.90434	0.376066	-5.06385	4.10876e-07	3.96791e-06	Pa	Dep.	no_annotation	no_annotation	no_annotation	Protein_phosphatase_CheZ
	L0837	Pa_02522	144.704	68.2975	-1.89824	0.441842	-4.2962	1.73753e-05	0.000110607	Pa	Dep.	no_annotation	no_annotation	no_annotation	Protein-glutamate_methylesterase/protein-glutamine_glutaminase
	L0838	Pa_02523	132.384	59.6518	-1.94751	0.385276	-5.05485	4.30729e-07	4.15177e-06	Pa	Dep.	no_annotation	no_annotation	no_annotation	Chemotaxis_protein_methyltransferase
	L0839	Pa_02524	336.341	154.413	-2.08624	0.418447	-4.98567	6.17473e-07	5.77705e-06	Pa	Dep.	no_annotation	no_annotation	no_annotation	Methyl-accepting_chemotaxis_protein_I
	L0840	Pa_02527	94.0611	44.7818	-1.70291	0.391633	-4.34823	1.37243e-05	8.93744e-05	Pa	Dep.	no_annotation	no_annotation	no_annotation	Methyl-accepting_chemotaxis_protein_I
	L0841	Pa_02540	4.42857	1.56428	-3.37455	1.13955	-2.96131	0.00306336	0.0101363	Pa	Dep.	no_annotation	no_annotation	no_annotation	hypothetical_protein
	L0842	Pa_02541	22	10.565	-1.50782	0.536164	-2.81223	0.00491994	0.0148442	Pa	Dep.	no_annotation	no_annotation	no_annotation	hypothetical_protein
	L0843	Pa_02575	158.212	76.9526	-1.93106	0.401093	-4.81449	1.47577e-06	1.25416e-05	Pa	Dep.	no_annotation	no_annotation	no_annotation	hypothetical_protein
	L0844	Pa_02576	122.931	60.4846	-1.78915	0.38977	-4.59027	4.42662e-06	3.30958e-05	Pa	Dep.	no_annotation	no_annotation	no_annotation	hypothetical_protein
	L0845	Pa_02583	14.7143	15.4808	1.54347	0.483237	3.19402	0.00140305	0.0052182	Pa	Enr.	no_annotation	no_annotation	no_annotation	hypothetical_protein
	L0846	Pa_02584	17.1429	18.9289	1.87879	0.439971	4.27025	1.95254e-05	0.00012231	Pa	Enr.	no_annotation	no_annotation	no_annotation	hypothetical_protein
	L0847	Pa_02600	69.257	33.5491	-1.58158	0.516609	-3.06147	0.00220257	0.00764006	Pa	Dep.	no_annotation	no_annotation	no_annotation	Flagellum-specific_ATP_synthase
	L0848	Pa_02612	26.8571	12.7218	-1.61784	0.562958	-2.87381	0.00405549	0.0127412	Pa	Dep.	no_annotation	no_annotation	no_annotation	Transcriptional_regulatory_protein_RcsA
	L0849	Pa_02613	178.286	89.7012	-1.54145	0.390926	-3.94308	8.04426e-05	0.000429711	Pa	Dep.	no_annotation	no_annotation	no_annotation	Methyl-accepting_chemotaxis_protein_III
	L0850	Pa_02634	13.5733	15.2781	1.7345	0.436318	3.97531	7.02886e-05	0.000381685	Pa	Enr.	no_annotation	no_annotation	no_annotation	hypothetical_protein
	L0851	Pa_02635	202.427	228.158	1.79713	0.237942	7.55282	4.2593e-14	1.71009e-12	Pa	Enr.	no_annotation	no_annotation	no_annotation	hypothetical_protein
	L0852	Pa_02636	11.1429	12.8481	1.86993	0.459365	4.07069	4.68735e-05	0.000266156	Pa	Enr.	no_annotation	no_annotation	no_annotation	Endoribonuclease_SymE
	L0853	Pa_02638	12.4286	13.1791	1.5344	0.492486	3.11562	0.00183559	0.00655898	Pa	Enr.	no_annotation	no_annotation	no_annotation	hypothetical_protein
	L0854	Pa_02648	22	9.00048	-2.65644	0.750733	-3.53847	0.000402458	0.00175998	Pa	Dep.	no_annotation	no_annotation	no_annotation	Hemolysin_transporter_protein_ShlB
	L0855	Pa_02649	6.71429	3.08887	-2.53931	1.04325	-2.43403	0.0149317	0.0378483	Pa	Dep.	no_annotation	no_annotation	no_annotation	hypothetical_protein
	L0856	Pa_02655	7.28571	8.46551	1.69782	0.609829	2.78409	0.00536774	0.0158851	Pa	Enr.	no_annotation	no_annotation	no_annotation	Methyl-accepting_chemotaxis_protein_IV
	L0857	Pa_02658	12.8571	5.4405	-3.5676	1.04292	-3.42077	0.000624446	0.00259922	Pa	Dep.	no_annotation	no_annotation	no_annotation	hypothetical_protein
	L0858	Pa_02672	5.71429	7.39948	2.05546	0.626969	3.27841	0.00104392	0.00402643	Pa	Enr.	no_annotation	no_annotation	no_annotation	hypothetical_protein
	L0859	Pa_02685	20.7143	23.2156	1.85888	0.376308	4.93977	7.82139e-07	7.12165e-06	Pa	Enr.	no_annotation	no_annotation	no_annotation	Virginiamycin_A_acetyltransferase
	L0860	Pa_02688	4.71429	1.98357	-2.78255	1.10466	-2.51893	0.0117713	0.0309871	Pa	Dep.	no_annotation	no_annotation	no_annotation	hypothetical_protein
	L0861	Pa_02700	7.24057	7.96301	1.50868	0.566829	2.66161	0.00777677	0.0217878	Pa	Enr.	no_annotation	no_annotation	no_annotation	hypothetical_protein
	L0862	Pa_02719	17.8571	24.1665	3.42211	0.758956	4.50897	6.51431e-06	4.69159e-05	Pa	Enr.	no_annotation	no_annotation	no_annotation	HTH-type_transcriptional_regulator_ArgP
	L0863	Pa_02729	6.28571	8.47178	2.81717	0.576528	4.88643	1.02679e-06	9.07384e-06	Pa	Enr.	no_annotation	no_annotation	no_annotation	hypothetical_protein
	L0864	Pa_02752	54	61.5073	1.96142	0.279714	7.01221	2.34587e-12	6.99507e-11	Pa	Enr.	no_annotation	no_annotation	no_annotation	hypothetical_protein
	L0865	Pa_02755	258.857	121.403	-1.71345	0.410533	-4.1737	2.99687e-05	0.000178309	Pa	Dep.	no_annotation	no_annotation	no_annotation	hypothetical_protein
	L0866	Pa_02765	75.2857	39.9016	-1.57648	0.420368	-3.75024	0.000176666	0.000870359	Pa	Dep.	no_annotation	no_annotation	no_annotation	Dimethyl_sulfoxide/trimethylamine_N-oxide_reductase
	L0867	Pa_02768	147.143	74.1368	-1.53384	0.30701	-4.99607	5.85118e-07	5.52503e-06	Pa	Dep.	no_annotation	no_annotation	no_annotation	L-cystine-binding_protein_TcyA
	L0868	Pa_02806	142.268	165.6	2.01308	0.258179	7.79723	6.32827e-15	2.78171e-13	Pa	Enr.	no_annotation	no_annotation	no_annotation	HTH-type_transcriptional_regulator_PuuR
	L0869	Pa_02813	273.496	123.109	-2.18193	0.327454	-6.66334	2.67678e-11	6.89338e-10	Pa	Dep.	no_annotation	no_annotation	no_annotation	Histidine_biosynthesis_bifunctional_protein_HisB
	L0870	Pa_02816	257.984	121.415	-1.93162	0.378635	-5.10153	3.36926e-07	3.3489e-06	Pa	Dep.	no_annotation	no_annotation	no_annotation	Imidazole_glycerol_phosphate_synthase_subunit_HisF
	L0871	Pa_02818	124.143	60.3239	-1.54724	0.360547	-4.29135	1.77589e-05	0.000112628	Pa	Dep.	no_annotation	no_annotation	no_annotation	Histidine_biosynthesis_bifunctional_protein_HisIE
	L0872	Pa_02837	161.927	79.2352	-1.77054	0.289276	-6.12059	9.32324e-10	1.69179e-08	Pa	Dep.	no_annotation	no_annotation	no_annotation	UTP--glucose-1-phosphate_uridylyltransferase
	L0873	Pa_02861	156.492	65.9494	-2.36125	0.422293	-5.59151	2.25108e-08	2.98137e-07	Pa	Dep.	no_annotation	no_annotation	no_annotation	Multidrug_resistance_protein_MdtB
	L0874	Pa_02876	90.712	110.394	2.19797	0.262453	8.37472	5.53541e-17	3.32059e-15	Pa	Enr.	no_annotation	no_annotation	no_annotation	hypothetical_protein
	L0875	Pa_02892	14.4286	16.3624	1.70218	0.503151	3.38304	0.000716887	0.00291965	Pa	Enr.	no_annotation	no_annotation	no_annotation	HTH-type_transcriptional_regulator_GalS
	L0876	Pa_02903	20.0813	23.7321	1.65129	0.49488	3.33674	0.000847658	0.00336359	Pa	Enr.	no_annotation	no_annotation	no_annotation	hypothetical_protein
	L0877	Pa_02908	9.57143	14.8501	3.6152	0.588877	6.13915	8.29666e-10	1.52253e-08	Pa	Enr.	no_annotation	no_annotation	no_annotation	hypothetical_protein
	L0878	Pa_02918	171.416	214.212	2.26076	0.229479	9.85172	6.73819e-23	1.43158e-20	Pa	Enr.	no_annotation	no_annotation	no_annotation	putative_protein_YejG
	L0879	Pa_02928	15.1429	7.58736	-1.70022	0.657322	-2.58658	0.0096934	0.0262768	Pa	Dep.	no_annotation	no_annotation	no_annotation	hypothetical_protein
	L0880	Pa_02940	29.8571	31.8802	1.62435	0.364587	4.45532	8.37678e-06	5.84895e-05	Pa	Enr.	no_annotation	no_annotation	no_annotation	hypothetical_protein
	L0881	Pa_02949	659.429	319.468	-1.62481	0.250195	-6.49419	8.34804e-11	1.97984e-09	Pa	Dep.	no_annotation	no_annotation	no_annotation	DNA_gyrase_subunit_A
	L0882	Pa_02957	245.857	116.994	-1.71919	0.309767	-5.54995	2.85754e-08	3.70753e-07	Pa	Dep.	no_annotation	no_annotation	no_annotation	Glucans_biosynthesis_protein_D
	L0883	Pa_03002	323.977	156.263	-1.57846	0.30577	-5.16225	2.44e-07	2.57589e-06	Pa	Dep.	no_annotation	no_annotation	no_annotation	Acetyl-coenzyme_A_carboxylase_carboxyl_transferase_subunit_beta
	L0884	Pa_03006	13.6634	6.13907	-1.97277	0.699204	-2.82146	0.00478062	0.0145705	Pa	Dep.	no_annotation	no_annotation	no_annotation	Erythronate-4-phosphate_dehydrogenase
	L0885	Pa_03049	3.71429	1.30444	-3.13664	1.12186	-2.79594	0.00517484	0.0154127	Pa	Dep.	no_annotation	no_annotation	no_annotation	hypothetical_protein
	L0886	Pa_03062	4.77114	1.8695	-2.7385	1.1083	-2.47091	0.0134769	0.0348295	Pa	Dep.	no_annotation	no_annotation	no_annotation	hypothetical_protein
	L0887	Pa_03066	15.4864	6.83847	-2.12758	0.756816	-2.81123	0.00493532	0.0148818	Pa	Dep.	no_annotation	no_annotation	no_annotation	Colistin_resistance_protein_EmrA
	L0888	Pa_03077	46.1429	18.489	-3.13662	0.590638	-5.31055	1.09292e-07	1.26081e-06	Pa	Dep.	no_annotation	no_annotation	no_annotation	hypothetical_protein
	L0889	Pa_03110	143.758	72.135	-1.53233	0.332105	-4.61401	3.94982e-06	2.99259e-05	Pa	Dep.	no_annotation	no_annotation	no_annotation	Thiosulfate-binding_protein
	L0890	Pa_03114	41.1429	20.1645	-1.55414	0.471773	-3.29425	0.000986861	0.00383829	Pa	Dep.	no_annotation	no_annotation	no_annotation	N-acetylmuramoyl-L-alanine_amidase_AmiA
	L0891	Pa_03122	263.286	123.076	-2.0999	0.339572	-6.18394	6.25195e-10	1.18508e-08	Pa	Dep.	no_annotation	no_annotation	no_annotation	L-asparagine_permease_2
	L0892	Pa_03123	1492.71	634.489	-2.74925	0.342081	-8.03683	9.21938e-16	4.60879e-14	Pa	Dep.	no_annotation	no_annotation	no_annotation	Multiple_stress_resistance_protein_BhsA
	L0893	Pa_03127	35	48.0411	2.19464	0.599608	3.66012	0.000252096	0.00117822	Pa	Enr.	no_annotation	no_annotation	no_annotation	hypothetical_protein
	L0894	Pa_03142	6.57143	7.86914	2.00209	0.5533	3.61845	0.000296369	0.00135169	Pa	Enr.	no_annotation	no_annotation	no_annotation	3',5'-cyclic_adenosine_monophosphate_phosphodiesterase_CpdA
	L0895	Pa_03144	17.5714	19.6071	1.68354	0.421168	3.99732	6.40639e-05	0.00035353	Pa	Enr.	no_annotation	no_annotation	no_annotation	hypothetical_protein
	L0896	Pa_03156	97.1429	44.2441	-2.09342	0.433588	-4.82814	1.37814e-06	1.18701e-05	Pa	Dep.	no_annotation	no_annotation	no_annotation	Uracil_phosphoribosyltransferase
	L0897	Pa_03160	33.6326	16.6013	-2.17201	0.58259	-3.72819	0.000192861	0.000940153	Pa	Dep.	no_annotation	no_annotation	no_annotation	hypothetical_protein
	L0898	Pa_03168	187.028	209.847	1.58986	0.398364	3.99098	6.58022e-05	0.000360972	Pa	Enr.	no_annotation	no_annotation	no_annotation	hypothetical_protein
	L0899	Pa_03170	46.8893	51.2613	1.67909	0.329009	5.10349	3.33441e-07	3.33885e-06	Pa	Enr.	no_annotation	no_annotation	no_annotation	hypothetical_protein
	L0900	Pa_03173	410.702	201.984	-1.64035	0.243894	-6.72566	1.74796e-11	4.74088e-10	Pa	Dep.	no_annotation	no_annotation	no_annotation	GMP_synthase_[glutamine-hydrolyzing]
	L0901	Pa_03174	767.155	385.42	-1.55615	0.281271	-5.53257	3.1557e-08	4.05313e-07	Pa	Dep.	no_annotation	no_annotation	no_annotation	Inosine-5'-monophosphate_dehydrogenase
	L0902	Pa_03213	1217.71	529.452	-2.61004	0.289012	-9.03092	1.7024e-19	1.60751e-17	Pa	Dep.	no_annotation	no_annotation	no_annotation	Phosphoribosylformylglycinamidine_synthase
	L0903	Pa_03266	2.57143	1.04594	-2.71383	1.15142	-2.35694	0.0184263	0.0451928	Pa	Dep.	no_annotation	no_annotation	no_annotation	putative_D,D-dipeptide_transport_system_permease_protein_DdpC
	L0904	Pa_03267	37.2244	17.0496	-2.3393	0.507667	-4.60794	4.06669e-06	3.06747e-05	Pa	Dep.	no_annotation	no_annotation	no_annotation	Dipeptide_transport_ATP-binding_protein_DppD
	L0905	Pa_03270	31.2857	15.1671	-1.6786	0.516638	-3.24909	0.00115774	0.00443192	Pa	Dep.	no_annotation	no_annotation	no_annotation	hypothetical_protein
	L0906	Pa_03283	367	405.362	1.76249	0.306672	5.74714	9.07652e-09	1.32611e-07	Pa	Enr.	no_annotation	no_annotation	no_annotation	putative_transporter
	L0907	Pa_03286	145.36	69.5795	-1.84082	0.314626	-5.8508	4.89209e-09	7.77096e-08	Pa	Dep.	no_annotation	no_annotation	no_annotation	Multidrug_export_protein_EmrB
	L0908	Pa_03293	25.4286	12.9227	-1.63438	0.517632	-3.15742	0.00159172	0.00582221	Pa	Dep.	no_annotation	no_annotation	no_annotation	Alpha-ketoglutarate_permease
	L0909	Pa_03305	133.714	58.6293	-2.23848	0.480501	-4.65864	3.18303e-06	2.47791e-05	Pa	Dep.	no_annotation	no_annotation	no_annotation	Bifunctional_chorismate_mutase/prephenate_dehydratase
	L0910	Pa_03306	2553.66	3577.33	2.81112	0.291653	9.6386	5.49306e-22	8.0026e-20	Pa	Enr.	no_annotation	no_annotation	no_annotation	T-protein
	L0911	Pa_03308	25.6707	38.1543	3.13327	0.403916	7.75722	8.68086e-15	3.75116e-13	Pa	Enr.	no_annotation	no_annotation	no_annotation	hypothetical_protein
	L0912	Pa_03309	22.1864	24.0404	1.68452	0.399417	4.21745	2.47079e-05	0.000150123	Pa	Enr.	no_annotation	no_annotation	no_annotation	hypothetical_protein
	L0913	Pa_03312	932.183	426.363	-1.81466	0.327767	-5.53643	3.08706e-08	3.97498e-07	Pa	Dep.	no_annotation	no_annotation	no_annotation	tRNA_(guanine-N(1)-)-methyltransferase
	L0914	Pa_03313	400.202	179.552	-1.7021	0.401368	-4.24075	2.22775e-05	0.000137024	Pa	Dep.	no_annotation	no_annotation	no_annotation	Ribosome_maturation_factor_RimM
	L0915	Pa_03369	145.325	166.374	1.88057	0.236383	7.95561	1.78251e-15	8.57452e-14	Pa	Enr.	no_annotation	no_annotation	no_annotation	Signal_transduction_histidine-protein_kinase_BarA
	L0916	Pa_03396	1137.42	1789.25	4.12437	0.268967	15.3341	4.52331e-53	2.30644e-49	Pa	Enr.	no_annotation	no_annotation	no_annotation	Amino-acid_acetyltransferase
	L0917	Pa_03408	4.42857	7.38735	4.02086	0.74369	5.40663	6.4222e-08	7.70512e-07	Pa	Enr.	no_annotation	no_annotation	no_annotation	hypothetical_protein
	L0918	Pa_03427	111.566	53.2052	-1.75081	0.368459	-4.7517	2.01712e-06	1.63779e-05	Pa	Dep.	no_annotation	no_annotation	no_annotation	Diaminopimelate_decarboxylase
	L0919	Pa_03471	95.7143	44.4638	-1.83316	0.389166	-4.71049	2.47123e-06	1.96888e-05	Pa	Dep.	no_annotation	no_annotation	no_annotation	Agmatinase
	L0920	Pa_03491	74.1429	35.3166	-1.87314	0.425706	-4.40009	1.08206e-05	7.25976e-05	Pa	Dep.	no_annotation	no_annotation	no_annotation	tRNA_(guanine-N(7)-)-methyltransferase
	L0921	Pa_03508	48.7143	66.6456	2.76403	0.371725	7.43568	1.04032e-13	4.01865e-12	Pa	Enr.	no_annotation	no_annotation	no_annotation	hypothetical_protein
	L0922	Pa_03510	407	533.152	2.59297	0.320682	8.08582	6.17478e-16	3.2459e-14	Pa	Enr.	no_annotation	no_annotation	no_annotation	Right_origin-binding_protein
	L0923	Pa_03522	58.7104	29.5703	-1.69072	0.390723	-4.32716	1.51041e-05	9.74883e-05	Pa	Dep.	no_annotation	no_annotation	no_annotation	Biofilm_dispersion_protein_BdlA
	L0924	Pa_03528	335.999	382.855	1.8057	0.415911	4.34155	1.4148e-05	9.1899e-05	Pa	Enr.	no_annotation	no_annotation	no_annotation	Deoxyribose-phosphate_aldolase
	L0925	Pa_03556	53.8963	27.1249	-1.66729	0.381218	-4.37359	1.22222e-05	8.1147e-05	Pa	Dep.	no_annotation	no_annotation	no_annotation	hypothetical_protein
	L0926	Pa_03583	567.004	716.952	2.24187	0.286948	7.81281	5.59274e-15	2.47977e-13	Pa	Enr.	no_annotation	no_annotation	no_annotation	3',5'-cyclic_adenosine_monophosphate_phosphodiesterase_CpdA
	L0927	Pa_03607	146.42	198.013	2.83489	0.282424	10.0377	1.04053e-23	2.65282e-21	Pa	Enr.	no_annotation	no_annotation	no_annotation	RNA_polymerase_sigma_factor_RpoD
	L0928	Pa_03608	1397.36	1532.54	1.73293	0.232304	7.45974	8.66908e-14	3.37432e-12	Pa	Enr.	no_annotation	no_annotation	no_annotation	RNA_polymerase_sigma_factor_RpoD
	L0929	Pa_03686	399.143	177.878	-2.42136	0.364876	-6.6361	3.22087e-11	8.1303e-10	Pa	Dep.	no_annotation	no_annotation	no_annotation	hypothetical_protein
	L0930	Pa_03738	4692.57	5052.11	1.56865	0.352418	4.45112	8.54247e-06	5.92627e-05	Pa	Enr.	no_annotation	no_annotation	no_annotation	Multiple_stress_resistance_protein_BhsA
	L0931	Pa_03764	64.7143	32.2017	-1.60849	0.437707	-3.67481	0.000238025	0.00112068	Pa	Dep.	no_annotation	no_annotation	no_annotation	Ribosomal_protein_L11_methyltransferase
	L0932	Pa_03765	208.893	93.399	-1.90543	0.33511	-5.68598	1.30068e-08	1.8321e-07	Pa	Dep.	no_annotation	no_annotation	no_annotation	tRNA-dihydrouridine_synthase_B
	L0933	Pa_03804	913.594	423.33	-1.78756	0.326399	-5.47659	4.33596e-08	5.41889e-07	Pa	Dep.	no_annotation	no_annotation	no_annotation	50S_ribosomal_protein_L6
	L0934	Pa_03807	1272.64	623.319	-1.51207	0.3079	-4.91091	9.06538e-07	8.09533e-06	Pa	Dep.	no_annotation	no_annotation	no_annotation	50S_ribosomal_protein_L5
	L0935	Pa_03808	350.131	167.484	-1.53444	0.418843	-3.66352	0.00024877	0.00116481	Pa	Dep.	no_annotation	no_annotation	no_annotation	50S_ribosomal_protein_L24
	L0936	Pa_03810	43.0369	18.6189	-1.90271	0.515316	-3.69232	0.000222218	0.00105502	Pa	Dep.	no_annotation	no_annotation	no_annotation	50S_ribosomal_protein_L14
	L0937	Pa_03812	340.673	140.977	-2.77185	0.391408	-7.08174	1.42352e-12	4.48057e-11	Pa	Dep.	no_annotation	no_annotation	no_annotation	30S_ribosomal_protein_S17
	L0938	Pa_03813	234.824	105.728	-2.06357	0.369287	-5.58797	2.29739e-08	3.03481e-07	Pa	Dep.	no_annotation	no_annotation	no_annotation	50S_ribosomal_protein_L29
	L0939	Pa_03815	1153.72	506.312	-2.25284	0.309137	-7.28751	3.15731e-13	1.10268e-11	Pa	Dep.	no_annotation	no_annotation	no_annotation	30S_ribosomal_protein_S3
	L0940	Pa_03816	483.509	196.532	-2.92958	0.373228	-7.8493	4.1838e-15	1.87133e-13	Pa	Dep.	no_annotation	no_annotation	no_annotation	50S_ribosomal_protein_L22
	L0941	Pa_03818	1810.07	761.696	-2.82272	0.308967	-9.13598	6.48148e-20	6.35559e-18	Pa	Dep.	no_annotation	no_annotation	no_annotation	50S_ribosomal_protein_L2
	L0942	Pa_03819	283.371	123.655	-2.35367	0.381638	-6.16727	6.94779e-10	1.29768e-08	Pa	Dep.	no_annotation	no_annotation	no_annotation	50S_ribosomal_protein_L23
	L0943	Pa_03821	370.186	153.525	-2.93046	0.389548	-7.52271	5.36512e-14	2.10437e-12	Pa	Dep.	no_annotation	no_annotation	no_annotation	hypothetical_protein
	L0944	Pa_03822	715.447	304.688	-2.56879	0.35812	-7.17299	7.33792e-13	2.41394e-11	Pa	Dep.	no_annotation	no_annotation	no_annotation	50S_ribosomal_protein_L3
	L0945	Pa_03826	25.2857	36.9895	3.18873	0.369396	8.63228	6.01416e-18	4.20085e-16	Pa	Enr.	no_annotation	no_annotation	no_annotation	hypothetical_protein
	L0946	Pa_03830	423.07	194.346	-1.87847	0.352858	-5.3236	1.01734e-07	1.18435e-06	Pa	Dep.	no_annotation	no_annotation	no_annotation	30S_ribosomal_protein_S7
	L0947	Pa_03875	4.85714	1.5179	-3.38738	1.17754	-2.87665	0.0040192	0.012635	Pa	Dep.	no_annotation	no_annotation	no_annotation	hypothetical_protein
	L0948	Pa_03881	8.27629	9.91212	2.23193	0.543126	4.10942	3.96654e-05	0.00023062	Pa	Enr.	no_annotation	no_annotation	no_annotation	hypothetical_protein
	L0949	Pa_03885	250.81	273.039	1.66899	0.28858	5.78346	7.3178e-09	1.10069e-07	Pa	Enr.	no_annotation	no_annotation	no_annotation	Putative_membrane_protein_IgaA_
	L0950	Pa_03886	18.986	23.9304	2.43641	0.449058	5.4256	5.77604e-08	6.99573e-07	Pa	Enr.	no_annotation	no_annotation	no_annotation	Intracellular_growth_attenuator_protein_igaA
	L0951	Pa_03899	79.829	94.941	1.95659	0.312121	6.26869	3.64105e-10	7.39669e-09	Pa	Enr.	no_annotation	no_annotation	no_annotation	hypothetical_protein
	L0952	Pa_03941	9.14286	4.55492	-1.98784	0.815212	-2.43843	0.0147514	0.0375522	Pa	Dep.	no_annotation	no_annotation	no_annotation	hypothetical_protein
	L0953	Pa_03946	446.857	219.109	-1.68897	0.275251	-6.1361	8.45696e-10	1.54559e-08	Pa	Dep.	no_annotation	no_annotation	no_annotation	Leu/Ile/Val/Thr-binding_protein
	L0954	Pa_03947	43.8571	47.8759	1.64487	0.311212	5.28537	1.25453e-07	1.42787e-06	Pa	Enr.	no_annotation	no_annotation	no_annotation	PanD_regulatory_factor
	L0955	Pa_03978	89.8837	42.8536	-1.88879	0.359406	-5.25532	1.47768e-07	1.64379e-06	Pa	Dep.	no_annotation	no_annotation	no_annotation	HTH-type_transcriptional_activator_RhaR
	L0956	Pa_03984	2.50229	2.62175	2.2299	0.885569	2.51804	0.0118011	0.0310494	Pa	Enr.	no_annotation	no_annotation	no_annotation	hypothetical_protein
	L0957	Pa_04030	14.7143	15.1986	1.55353	0.436081	3.56248	0.000367364	0.00162321	Pa	Enr.	no_annotation	no_annotation	no_annotation	hypothetical_protein
	L0958	Pa_04051	344	153.03	-2.22631	0.43678	-5.0971	3.44893e-07	3.42142e-06	Pa	Dep.	no_annotation	no_annotation	no_annotation	Inner_membrane_metabolite_transport_protein_YhjE
	L0959	Pa_04052	1132.82	484.841	-2.61164	0.325452	-8.02467	1.01803e-15	5.03975e-14	Pa	Dep.	no_annotation	no_annotation	no_annotation	Ketol-acid_reductoisomerase_(NADP(+))
	L0960	Pa_04053	42.744	17.9692	-2.47944	0.576084	-4.30396	1.67773e-05	0.000107202	Pa	Dep.	no_annotation	no_annotation	no_annotation	hypothetical_protein
	L0961	Pa_04059	2626.37	3936.02	3.19162	0.373197	8.5521	1.20872e-17	7.99219e-16	Pa	Enr.	no_annotation	no_annotation	no_annotation	Acetolactate_synthase_isozyme_2_large_subunit
	L0962	Pa_04070	104.411	48.8552	-1.69804	0.396408	-4.28356	1.83925e-05	0.000116069	Pa	Dep.	no_annotation	no_annotation	no_annotation	Bifunctional_purine_biosynthesis_protein_PurH
	L0963	Pa_04072	23.5714	11.1856	-1.85979	0.558683	-3.32889	0.000871937	0.00344385	Pa	Dep.	no_annotation	no_annotation	no_annotation	hypothetical_protein
	L0964	Pa_04090	700.548	314.055	-2.01475	0.326102	-6.17828	6.48043e-10	1.22384e-08	Pa	Dep.	no_annotation	no_annotation	no_annotation	50S_ribosomal_protein_L1
	L0965	Pa_04094	2179.79	1022.25	-1.89911	0.306496	-6.19619	5.78454e-10	1.10885e-08	Pa	Dep.	no_annotation	no_annotation	no_annotation	Elongation_factor_Tu_2
	L0966	Pa_04106	133.455	69.0994	-1.72981	0.674472	-2.56468	0.0103271	0.0277585	Pa	Dep.	no_annotation	no_annotation	no_annotation	16S_ribosomal_RNA
	L0967	Pa_04192	38.1429	42.116	1.65777	0.350558	4.72894	2.25693e-06	1.80661e-05	Pa	Enr.	no_annotation	no_annotation	no_annotation	hypothetical_protein
	L0968	Pa_04255	111.283	124.247	1.68334	0.29478	5.7105	1.12647e-08	1.60443e-07	Pa	Enr.	no_annotation	no_annotation	no_annotation	hypothetical_protein
	L0969	Pa_04259	29.4641	13.6644	-2.10829	0.603172	-3.49533	0.000473478	0.00203564	Pa	Dep.	no_annotation	no_annotation	no_annotation	Putative_membrane_protein_insertion_efficiency_factor
	L0970	Pa_04284	28.4271	33.7202	2.14424	0.335768	6.38606	1.70212e-10	3.75719e-09	Pa	Enr.	no_annotation	no_annotation	no_annotation	HTH-type_transcriptional_regulator_KdgR
	L0971	Pa_04285	204.287	296.523	2.99128	0.306557	9.75767	1.71033e-22	2.81322e-20	Pa	Enr.	no_annotation	no_annotation	no_annotation	HTH-type_transcriptional_regulator_RafR
	L0972	Pa_04312	232.68	110.575	-1.68423	0.41598	-4.04883	5.14746e-05	0.000289382	Pa	Dep.	no_annotation	no_annotation	no_annotation	ATP_synthase_epsilon_chain
	L0973	Pa_04318	207.651	97.7668	-1.99315	0.378149	-5.27082	1.35817e-07	1.53295e-06	Pa	Dep.	no_annotation	no_annotation	no_annotation	ATP_synthase_subunit_c
	L0974	Pa_04321	23.5714	11.4559	-1.50133	0.507654	-2.9574	0.00310244	0.0102457	Pa	Dep.	no_annotation	no_annotation	no_annotation	Ribosomal_RNA_small_subunit_methyltransferase_G
	L0975	Pa_04328	189.392	215.109	1.84826	0.249566	7.40587	1.30294e-13	4.88507e-12	Pa	Enr.	no_annotation	no_annotation	no_annotation	ATPase_RavA
	L0976	Pa_04342	7.85714	11.3299	3.18594	0.63601	5.00926	5.46404e-07	5.1883e-06	Pa	Enr.	no_annotation	no_annotation	no_annotation	Nitroreductase_NfnB
	L0977	Pa_04352	116.187	144.324	2.168	0.273519	7.92632	2.25731e-15	1.05597e-13	Pa	Enr.	no_annotation	no_annotation	no_annotation	Protein_UmuD
	L0978	Pa_04353	230.099	244.633	1.52575	0.318019	4.79768	1.60513e-06	1.35506e-05	Pa	Enr.	no_annotation	no_annotation	no_annotation	Protein_UmuC
	L0979	Pa_04363	5.71429	6.57408	2.14876	0.693377	3.09898	0.00194186	0.00686176	Pa	Enr.	no_annotation	no_annotation	no_annotation	hypothetical_protein
	L0980	Pa_04366	17.464	20.9596	2.04094	0.490211	4.1634	3.13541e-05	0.000185254	Pa	Enr.	no_annotation	no_annotation	no_annotation	hypothetical_protein
	L0981	Pa_04372	56.636	28.2019	-1.52436	0.465399	-3.27538	0.00105519	0.00406376	Pa	Dep.	no_annotation	no_annotation	no_annotation	hypothetical_protein
	L0982	Pa_04374	11962.7	5359.05	-2.5059	0.562293	-4.45657	8.328e-06	5.83304e-05	Pa	Dep.	no_annotation	no_annotation	no_annotation	Diacetyl_reductase_[(S)-acetoin_forming]
	L0983	Pa_04385	232.624	254.54	1.56549	0.315301	4.96508	6.86736e-07	6.3899e-06	Pa	Enr.	no_annotation	no_annotation	no_annotation	ISNCY_family_transposase_ISRor2
	L0984	Pa_04395	39.7143	48.5793	2.12861	0.384384	5.53772	3.06438e-08	3.95576e-07	Pa	Enr.	no_annotation	no_annotation	no_annotation	hypothetical_protein
	L0985	Pa_04406	5.57143	5.84256	1.65874	0.567695	2.92189	0.00347917	0.0112565	Pa	Enr.	no_annotation	no_annotation	no_annotation	putative_fimbrial_chaperone_YadV
	L0986	Pa_04427	46.1429	54.3964	2.02404	0.28959	6.98934	2.76191e-12	8.18778e-11	Pa	Enr.	no_annotation	no_annotation	no_annotation	Pertactin_autotransporter
	L0987	Pa_04449	2.85714	4.07932	3.00024	0.835672	3.59021	0.000330409	0.00148568	Pa	Enr.	no_annotation	no_annotation	no_annotation	hypothetical_protein
	L0988	Pa_04450	358.286	445.513	2.11433	0.29963	7.05645	1.70809e-12	5.31071e-11	Pa	Enr.	no_annotation	no_annotation	no_annotation	ISNCY_family_transposase_ISSen7
	L0989	Pa_04452	21.7143	23.8362	1.67299	0.371254	4.50631	6.59638e-06	4.73065e-05	Pa	Enr.	no_annotation	no_annotation	no_annotation	hypothetical_protein
	L0990	Pa_04454	4.57143	1.92789	-2.7324	1.11107	-2.45925	0.0139227	0.0357821	Pa	Dep.	no_annotation	no_annotation	no_annotation	hypothetical_protein
	L0991	Pa_04464	8.42857	10.3251	2.06382	0.55519	3.71731	0.000201352	0.000974091	Pa	Enr.	no_annotation	no_annotation	no_annotation	hypothetical_protein
	L0992	Pa_04465	125.805	151.101	1.99876	0.330871	6.04091	1.53247e-09	2.68525e-08	Pa	Enr.	no_annotation	no_annotation	no_annotation	mRNA_interferase_toxin_RelE
	L0993	Pa_04466	176.79	217.827	2.19841	0.304673	7.21564	5.368e-13	1.78898e-11	Pa	Enr.	no_annotation	no_annotation	no_annotation	hypothetical_protein
	L0994	Pa_04479	54.9	57.1583	1.52758	0.319916	4.77494	1.79762e-06	1.48558e-05	Pa	Enr.	no_annotation	no_annotation	no_annotation	hypothetical_protein
	L0995	Pa_04484	26.8571	27.5727	1.66741	0.691215	2.41228	0.015853	0.0398986	Pa	Enr.	no_annotation	no_annotation	no_annotation	putative_lipoprotein_YgdR
	L0996	Pa_04493	34.2857	40.1454	1.99051	0.361242	5.51019	3.58456e-08	4.55803e-07	Pa	Enr.	no_annotation	no_annotation	no_annotation	hypothetical_protein
	L0997	Pa_04497	212.432	247.896	1.88563	0.39374	4.78902	1.67598e-06	1.40788e-05	Pa	Enr.	no_annotation	no_annotation	no_annotation	mRNA_interferase_toxin_RelE
	L0998	Pa_04519	6	8.08376	2.22362	0.682226	3.25936	0.00111662	0.00428416	Pa	Enr.	no_annotation	no_annotation	no_annotation	hypothetical_protein
	L0999	Pa_04521	5.14286	6.01274	2.08702	0.579565	3.60102	0.000316969	0.00143029	Pa	Enr.	no_annotation	no_annotation	no_annotation	hypothetical_protein
	L1000	Pa_04524	329.86	459.376	3.18205	0.345271	9.21609	3.08125e-20	3.49139e-18	Pa	Enr.	no_annotation	no_annotation	no_annotation	RepFIB_replication_protein_A
	L1001	Pa_04528	80.3327	39.0068	-1.60555	0.349696	-4.59127	4.40558e-06	3.29868e-05	Pa	Dep.	no_annotation	no_annotation	no_annotation	Sucrose_porin
	L1002	Pa_04535	70.934	93.6964	2.70235	0.348943	7.7444	9.60353e-15	4.0807e-13	Pa	Enr.	no_annotation	no_annotation	no_annotation	hypothetical_protein
	L1003	Pa_04536	68.7557	87.5874	2.29653	0.451727	5.08388	3.69809e-07	3.61237e-06	Pa	Enr.	no_annotation	no_annotation	no_annotation	hypothetical_protein
	L1004	Pa_04545	393.571	435.872	1.70358	0.344546	4.94441	7.63752e-07	6.98926e-06	Pa	Enr.	no_annotation	no_annotation	no_annotation	hypothetical_protein
	L1005	Pa_04552	57.9801	64.0012	1.71527	0.323462	5.30284	1.14015e-07	1.31233e-06	Pa	Enr.	no_annotation	no_annotation	no_annotation	hypothetical_protein
	L1006	Pa_04575	269.571	286.229	1.5955	0.287329	5.55288	2.80996e-08	3.66445e-07	Pa	Enr.	no_annotation	no_annotation	no_annotation	hypothetical_protein
	L1007	Pa_04580	23.5117	28.7624	2.38452	0.452408	5.27072	1.35888e-07	1.53295e-06	Pa	Enr.	no_annotation	no_annotation	no_annotation	hypothetical_protein
	L1008	Pa_04581	123.118	157.831	2.46592	0.305105	8.08221	6.36022e-16	3.30926e-14	Pa	Enr.	no_annotation	no_annotation	no_annotation	hypothetical_protein
	L1009	Pa_04582	105.487	105.444	1.50247	0.301343	4.98593	6.16653e-07	5.77705e-06	Pa	Enr.	no_annotation	no_annotation	no_annotation	hypothetical_protein
	L1010	Pa_04583	96.7991	99.6902	1.56591	0.282139	5.55012	2.85473e-08	3.70753e-07	Pa	Enr.	no_annotation	no_annotation	no_annotation	hypothetical_protein
	L1011	Pa_04586	362.429	385.272	1.53374	0.327327	4.68566	2.79055e-06	2.19584e-05	Pa	Enr.	no_annotation	no_annotation	no_annotation	IS110_family_transposase_ISGme8
	L1012	Pa_04587	124.125	153.76	2.30629	0.281234	8.2006	2.39199e-16	1.29753e-14	Pa	Enr.	no_annotation	no_annotation	no_annotation	hypothetical_protein
	L1013	Pa_04597	20.4286	23.2289	2.11637	0.413746	5.11514	3.13507e-07	3.16548e-06	Pa	Enr.	no_annotation	no_annotation	no_annotation	Transcriptional_activator_NphR
	L1014	Pa_04598	4.14286	4.7171	2.03429	0.633726	3.21005	0.00132711	0.00496837	Pa	Enr.	no_annotation	no_annotation	no_annotation	hypothetical_protein
	L1015	Pa_04599	16	17.5885	1.58622	0.492138	3.22312	0.00126801	0.00478904	Pa	Enr.	no_annotation	no_annotation	no_annotation	DNA_adenine_methyltransferase_YhdJ
	L1016	Pa_04621	43.89	79.0837	5.02249	0.444104	11.3093	1.1806e-29	1.00331e-26	Pa	Enr.	no_annotation	no_annotation	no_annotation	hypothetical_protein
	L1017	Pa_04622	31.967	46.9646	2.79572	0.420101	6.65488	2.83534e-11	7.22869e-10	Pa	Enr.	no_annotation	no_annotation	no_annotation	hypothetical_protein
	L1018	Pa_04623	18.0056	21.8281	2.04141	0.394774	5.17108	2.3275e-07	2.47765e-06	Pa	Enr.	no_annotation	no_annotation	no_annotation	hypothetical_protein
	L1019	Pa_04624	2.14286	3.46568	3.38831	0.924957	3.66321	0.000249075	0.00116517	Pa	Enr.	no_annotation	no_annotation	no_annotation	hypothetical_protein
	L1020	Pa_04625	8.71429	11.0757	2.27497	0.480827	4.73138	2.23e-06	1.78786e-05	Pa	Enr.	no_annotation	no_annotation	no_annotation	hypothetical_protein
	L1021	Pa_04627	48.2857	57.0796	2.02123	0.287884	7.02099	2.203e-12	6.68637e-11	Pa	Enr.	no_annotation	no_annotation	no_annotation	hypothetical_protein
	L1022	Pa_04631	12.8571	14.2632	1.82192	0.430374	4.23335	2.30241e-05	0.000140936	Pa	Enr.	no_annotation	no_annotation	no_annotation	Protein_TraV
	L1023	Pa_04632	20	21.4909	1.50927	0.411721	3.66577	0.0002466	0.00115677	Pa	Enr.	no_annotation	no_annotation	no_annotation	Protein_TraC
	L1024	Pa_04633	65.772	77.8259	1.919	0.318115	6.0324	1.61542e-09	2.79222e-08	Pa	Enr.	no_annotation	no_annotation	no_annotation	Protein_TraC
	L1025	Pa_04636	24.3523	26.4229	1.60766	0.446367	3.60166	0.000316192	0.00142805	Pa	Enr.	no_annotation	no_annotation	no_annotation	hypothetical_protein
	L1026	Pa_04637	14.6291	16.2507	1.991	0.515397	3.86304	0.000111983	0.000578521	Pa	Enr.	no_annotation	no_annotation	no_annotation	hypothetical_protein
	L1027	Pa_04639	5.16086	5.73811	2.02525	0.612509	3.30649	0.000944744	0.00369704	Pa	Enr.	no_annotation	no_annotation	no_annotation	hypothetical_protein
	L1028	Pa_04640	35.5714	42.4818	1.94645	0.361804	5.37983	7.45543e-08	8.86136e-07	Pa	Enr.	no_annotation	no_annotation	no_annotation	hypothetical_protein
	L1029	Pa_04641	8.56843	9.29807	1.67085	0.492169	3.39486	0.000686625	0.00282347	Pa	Enr.	no_annotation	no_annotation	no_annotation	hypothetical_protein
	L1030	Pa_04643	4.26857	5.77512	2.09507	0.762833	2.74643	0.00602472	0.0175243	Pa	Enr.	no_annotation	no_annotation	no_annotation	hypothetical_protein
	L1031	Pa_04646	9.75057	11.3804	1.68355	0.561546	2.99807	0.00271694	0.00913802	Pa	Enr.	no_annotation	no_annotation	no_annotation	hypothetical_protein
	L1032	Pa_04649	11.5714	11.7078	1.66804	0.488248	3.41638	0.00063459	0.00263071	Pa	Enr.	no_annotation	no_annotation	no_annotation	hypothetical_protein
	L1033	Pa_04651	19.1923	19.4986	1.58004	0.422325	3.74129	0.000183076	0.000899332	Pa	Enr.	no_annotation	no_annotation	no_annotation	hypothetical_protein
	L1034	Pa_04652	375.856	443.933	2.00262	0.273323	7.32692	2.35511e-13	8.39769e-12	Pa	Enr.	no_annotation	no_annotation	no_annotation	hypothetical_protein
	L1035	Pa_04655	21.4286	28.4504	2.63542	0.496247	5.3107	1.09206e-07	1.26081e-06	Pa	Enr.	no_annotation	no_annotation	no_annotation	Coupling_protein_TraD
	L1036	Pa_04656	22.4286	30.1585	2.15795	0.569674	3.78804	0.000151842	0.000760554	Pa	Enr.	no_annotation	no_annotation	no_annotation	hypothetical_protein
	L1037	Pa_04657	103.857	121.778	1.9566	0.269218	7.26772	3.65603e-13	1.24281e-11	Pa	Enr.	no_annotation	no_annotation	no_annotation	hypothetical_protein
	L1038	Pa_04658	28.1431	31.9948	1.8483	0.407619	4.53439	5.77711e-06	4.19622e-05	Pa	Enr.	no_annotation	no_annotation	no_annotation	Multifunctional_conjugation_protein_TraI
	L1039	Pa_04660	113.286	124.984	1.66903	0.3142	5.31201	1.08423e-07	1.25647e-06	Pa	Enr.	no_annotation	no_annotation	no_annotation	hypothetical_protein
	L1040	Pa_04661	9.42857	11.8214	1.94947	0.640589	3.04325	0.00234037	0.00803607	Pa	Enr.	no_annotation	no_annotation	no_annotation	hypothetical_protein
	L1041	Pa_04672	131	179.451	2.55996	0.396517	6.45612	1.07424e-10	2.48979e-09	Pa	Enr.	no_annotation	no_annotation	no_annotation	hypothetical_protein
	L1042	Pa_04676	118.429	142.838	2.15333	0.333712	6.45265	1.09914e-10	2.51813e-09	Pa	Enr.	no_annotation	no_annotation	no_annotation	hypothetical_protein
	L1043	Pa_04679	4.71429	6.30004	2.32291	0.696305	3.33605	0.000849787	0.00336941	Pa	Enr.	no_annotation	no_annotation	no_annotation	hypothetical_protein
	L1044	Pa_04683	12.2857	12.162	1.55123	0.480192	3.23044	0.00123601	0.00468231	Pa	Enr.	no_annotation	no_annotation	no_annotation	hypothetical_protein
	L1045	Pa_04704	24.4317	11.4349	-1.68283	0.578734	-2.90778	0.00364004	0.011666	Pa	Dep.	no_annotation	no_annotation	no_annotation	Protein_UmuC
	L1046	Pa_04714	14	17.5285	2.32106	0.446309	5.20057	1.98678e-07	2.14631e-06	Pa	Enr.	no_annotation	no_annotation	no_annotation	Lipid_A_palmitoyltransferase_PagP
	L1047	Pa_04720	26.8571	30.8006	1.85775	0.399891	4.64565	3.39011e-06	2.6112e-05	Pa	Enr.	no_annotation	no_annotation	no_annotation	Fluoroacetate_dehalogenase
	L1048	Pa_04731	5.28571	5.91368	1.65769	0.656076	2.52667	0.0115149	0.0304276	Pa	Enr.	no_annotation	no_annotation	no_annotation	hypothetical_protein
	L1049	Pa_04738	57.9476	78.322	2.57029	0.387538	6.63236	3.30366e-11	8.29821e-10	Pa	Enr.	no_annotation	no_annotation	no_annotation	hypothetical_protein
	L1050	Pa_04739	25.7143	29.7359	1.76865	0.394337	4.48512	7.28724e-06	5.19592e-05	Pa	Enr.	no_annotation	no_annotation	no_annotation	hypothetical_protein
	L1051	Pa_04740	3	3.09798	1.74483	0.727537	2.39827	0.0164726	0.0412621	Pa	Enr.	no_annotation	no_annotation	no_annotation	hypothetical_protein
	L1052	Pa_04742	103.571	115.022	1.76196	0.277708	6.34465	2.2293e-10	4.85777e-09	Pa	Enr.	no_annotation	no_annotation	no_annotation	HTH-type_transcriptional_regulator_NimR
	L1053	Pa_04755	55.8571	61.3096	1.7898	0.324449	5.51642	3.45968e-08	4.41023e-07	Pa	Enr.	no_annotation	no_annotation	no_annotation	PCP_degradation_transcriptional_activation_protein
	L1054	Pa_04757	15	7.39526	-1.79098	0.67381	-2.658	0.00786066	0.0219866	Pa	Dep.	no_annotation	no_annotation	no_annotation	Beta-lactamase
	L1055	Pa_04768	21.4286	23.9263	1.72821	0.362959	4.76146	1.92198e-06	1.57559e-05	Pa	Enr.	no_annotation	no_annotation	no_annotation	hypothetical_protein
	L1056	Pa_04769	71.8874	99.5253	2.68468	0.309433	8.6761	4.09566e-18	3.02664e-16	Pa	Enr.	no_annotation	no_annotation	no_annotation	hypothetical_protein
	L1057	Pa_04810	12.5714	4.78512	-3.41478	1.06176	-3.21614	0.00129929	0.00487855	Pa	Dep.	no_annotation	no_annotation	no_annotation	hypothetical_protein
	L1058	Pa_04812	38.5714	18.0071	-2.18149	0.519214	-4.20151	2.65137e-05	0.000159992	Pa	Dep.	no_annotation	no_annotation	no_annotation	HTH-type_transcriptional_regulator_DmlR
	L1059	Pa_04817	21.4286	9.00282	-3.22941	0.795199	-4.06113	4.88354e-05	0.000275761	Pa	Dep.	no_annotation	no_annotation	no_annotation	HTH-type_transcriptional_regulator_DmlR
	L1060	Pa_04835	30.7724	13.0878	-2.14674	0.580236	-3.69977	0.000215798	0.0010332	Pa	Dep.	no_annotation	no_annotation	no_annotation	HTH-type_transcriptional_regulator_PgrR
	L1061	Pa_04852	11.693	5.1652	-2.81568	0.906636	-3.10564	0.0018987	0.00674165	Pa	Dep.	no_annotation	no_annotation	no_annotation	hypothetical_protein
	L1062	Pa_04868	13.1429	14.0245	1.80084	0.513798	3.50496	0.000456672	0.00197003	Pa	Enr.	no_annotation	no_annotation	no_annotation	Putative_reactive_intermediate_deaminase_TdcF
	L1063	Pa_04873	92.9384	102.953	1.75072	0.258599	6.77001	1.2877e-11	3.54917e-10	Pa	Enr.	no_annotation	no_annotation	no_annotation	hypothetical_protein
	L1064	Pa_04895	80.2331	35.3549	-2.46708	0.511787	-4.82052	1.43185e-06	1.2209e-05	Pa	Dep.	no_annotation	no_annotation	no_annotation	Virulence_regulon_transcriptional_activator_VirB
	L1065	Pa_04896	122.624	60.246	-1.71834	0.333797	-5.14785	2.63484e-07	2.72699e-06	Pa	Dep.	no_annotation	no_annotation	no_annotation	Plasmid_partition_protein_A
	L1066	Pa_04898	28.6774	36.1669	2.38241	0.375804	6.3395	2.30518e-10	4.98056e-09	Pa	Enr.	no_annotation	no_annotation	no_annotation	hypothetical_protein
	L1067	Pa_04910	20.6444	9.53735	-2.17408	0.669517	-3.24724	0.00116528	0.00445077	Pa	Dep.	no_annotation	no_annotation	no_annotation	hypothetical_protein
	L1068	Pa_04920	32.8571	39.9559	1.86557	0.519965	3.58787	0.000333392	0.00149777	Pa	Enr.	no_annotation	no_annotation	no_annotation	HTH-type_transcriptional_repressor_ComR
	L1069	Pa_04933	8.28571	8.68646	2.03326	0.65227	3.11721	0.00182573	0.00652834	Pa	Enr.	no_annotation	no_annotation	no_annotation	HTH-type_transcriptional_activator_HxlR
	L1070	Pa_04955	17.2857	19.0031	1.83642	0.431149	4.25937	2.05001e-05	0.00012732	Pa	Enr.	no_annotation	no_annotation	no_annotation	hypothetical_protein
	L1071	Pa_04966	16.5714	16.7716	1.50771	0.534481	2.82089	0.00478902	0.0145851	Pa	Enr.	no_annotation	no_annotation	no_annotation	hypothetical_protein
	L1072	Pa_04991	29.1429	32.2264	1.57939	0.374165	4.22111	2.43106e-05	0.0001481	Pa	Enr.	no_annotation	no_annotation	no_annotation	Maltose/maltodextrin_import_ATP-binding_protein_MalK
	L1073	Pa_05002	321.972	134.623	-3.17782	0.325263	-9.77002	1.51418e-22	2.66235e-20	Pa	Dep.	no_annotation	no_annotation	no_annotation	hypothetical_protein
	L1074	Pa_05014	11.8571	13.4744	1.82244	0.468795	3.88751	0.000101279	0.000530206	Pa	Enr.	no_annotation	no_annotation	no_annotation	hypothetical_protein
	L1075	Pa_05022	337.701	363.571	1.59569	0.267389	5.96767	2.40672e-09	4.06353e-08	Pa	Enr.	no_annotation	no_annotation	no_annotation	putative_isomerase_YddE
	L1076	Pa_05037	3.42857	3.81009	2.13687	0.700535	3.05034	0.0022858	0.00789654	Pa	Enr.	no_annotation	no_annotation	no_annotation	hypothetical_protein
	L1077	Pa_05064	19.4284	21.9655	1.87846	0.374188	5.02009	5.16463e-07	4.93154e-06	Pa	Enr.	no_annotation	no_annotation	no_annotation	hypothetical_protein
	L1078	Pa_05068	33.1429	43.1959	2.42452	0.341944	7.09041	1.33718e-12	4.26141e-11	Pa	Enr.	no_annotation	no_annotation	no_annotation	hypothetical_protein
	L1079	Pa_05070	18.2667	21.4208	1.97205	0.434901	4.53449	5.77432e-06	4.19622e-05	Pa	Enr.	no_annotation	no_annotation	no_annotation	Formate_dehydrogenase,_mitochondrial
	L1080	Pa_05074	590.221	287.554	-1.64869	0.358677	-4.59659	4.29465e-06	3.22036e-05	Pa	Dep.	no_annotation	no_annotation	no_annotation	2-hydroxypropyl-CoM_lyase
	L1081	Pa_05084	13.8571	6.75438	-1.75966	0.66789	-2.63465	0.00842239	0.0233909	Pa	Dep.	no_annotation	no_annotation	no_annotation	Peroxyureidoacrylate/ureidoacrylate_amidohydrolase_RutB
	L1082	Pa_05087	29.5277	33.3875	1.69229	0.366197	4.62126	3.81415e-06	2.90274e-05	Pa	Enr.	no_annotation	no_annotation	no_annotation	hypothetical_protein
	L1083	Pa_05110	137.857	170.57	2.18096	0.263023	8.2919	1.11453e-16	6.31444e-15	Pa	Enr.	no_annotation	no_annotation	no_annotation	ISNCY_family_transposase_ISSen7
	L1084	Pa_05121	30	32.231	1.65884	0.324145	5.11758	3.09476e-07	3.13721e-06	Pa	Enr.	no_annotation	no_annotation	no_annotation	hypothetical_protein
	L1085	Pa_05134	5.76371	2.37289	-3.07717	1.10469	-2.78555	0.00534375	0.0158325	Pa	Dep.	no_annotation	no_annotation	no_annotation	D-methionine_transport_system_permease_protein_MetI
	L1086	Pa_05150	6.25529	2.63477	-3.25787	1.25243	-2.60125	0.00928847	0.0253801	Pa	Dep.	no_annotation	no_annotation	no_annotation	4-alpha-glucanotransferase
	L1087	Pa_05161	9.71429	10.4373	1.61106	0.595524	2.70528	0.0068247	0.0195391	Pa	Enr.	no_annotation	no_annotation	no_annotation	putative_N-acetyltransferase_YycN
	L1088	Pa_05167	44.4284	48.1957	1.71046	0.35191	4.8605	1.17092e-06	1.02235e-05	Pa	Enr.	no_annotation	no_annotation	no_annotation	hypothetical_protein
	L1089	Pa_05189	159.857	74.6054	-1.92784	0.440442	-4.37707	1.20286e-05	8.02799e-05	Pa	Dep.	no_annotation	no_annotation	no_annotation	putative_sugar_epimerase_YhfK
	L1090	Pa_05205	25.5714	31.8542	2.03939	0.457672	4.45601	8.34979e-06	5.84027e-05	Pa	Enr.	no_annotation	no_annotation	no_annotation	hypothetical_protein
	L1091	Pa_05212	14.1429	15.1466	1.96041	0.587884	3.3347	0.000853929	0.00338058	Pa	Enr.	no_annotation	no_annotation	no_annotation	Riboflavin_transporter
	L1092	Pa_05234	65.1171	78.0719	2.07616	0.315506	6.58041	4.69145e-11	1.16691e-09	Pa	Enr.	no_annotation	no_annotation	no_annotation	hypothetical_protein
	L1093	Pa_05245	9.82157	10.5732	1.68328	0.486642	3.45898	0.000542228	0.00229827	Pa	Enr.	no_annotation	no_annotation	no_annotation	hypothetical_protein
	L1094	Pa_05250	6.28571	6.45635	1.69864	0.609456	2.78715	0.0053174	0.0157728	Pa	Enr.	no_annotation	no_annotation	no_annotation	Lysine/arginine/ornithine-binding_periplasmic_protein
	L1095	Pa_05270	198.771	224.606	1.71091	0.315465	5.42345	5.8459e-08	7.06357e-07	Pa	Enr.	no_annotation	no_annotation	no_annotation	hypothetical_protein
	L1096	Pa_05272	71.5714	73.8081	1.79963	0.543946	3.30847	0.00093807	0.0036794	Pa	Enr.	no_annotation	no_annotation	no_annotation	hypothetical_protein
	L1097	Pa_05283	4.71429	5.90792	2.12823	0.801865	2.6541	0.00795193	0.0222296	Pa	Enr.	no_annotation	no_annotation	no_annotation	hypothetical_protein
	L1098	Pa_05284	41.858	46.2479	1.76912	0.359432	4.92199	8.56676e-07	7.70404e-06	Pa	Enr.	no_annotation	no_annotation	no_annotation	hypothetical_protein
	L1099	Pa_05290	28.7431	14.0091	-1.51468	0.562606	-2.69226	0.00709705	0.0201604	Pa	Dep.	no_annotation	no_annotation	no_annotation	hypothetical_protein
	L1100	Pa_05294	23.1109	12.3643	-1.52621	0.52825	-2.88919	0.00386238	0.0122401	Pa	Dep.	no_annotation	no_annotation	no_annotation	hypothetical_protein
	L1101	Pa_05296	27.3441	12.7156	-2.0996	0.611268	-3.43483	0.000592919	0.00248831	Pa	Dep.	no_annotation	no_annotation	no_annotation	hypothetical_protein
	L1102	Pa_05308	61.6991	24.0294	-2.63728	0.557033	-4.73451	2.19587e-06	1.76605e-05	Pa	Dep.	no_annotation	no_annotation	no_annotation	hypothetical_protein
	L1103	Pa_05309	161.1	65.9355	-3.22921	0.438951	-7.35666	1.88571e-13	6.81932e-12	Pa	Dep.	no_annotation	no_annotation	no_annotation	hypothetical_protein
	L1104	Pa_05310	181.53	73.2509	-3.15339	0.495564	-6.36323	1.97553e-10	4.32327e-09	Pa	Dep.	no_annotation	no_annotation	no_annotation	Aerobactin_synthase
	L1105	Pa_05311	225.271	88.2602	-3.5658	0.459744	-7.75605	8.76172e-15	3.75428e-13	Pa	Dep.	no_annotation	no_annotation	no_annotation	Aerobactin_synthase
	L1106	Pa_05312	4.11986	1.55228	-3.33392	1.11241	-2.99704	0.00272618	0.00914527	Pa	Dep.	no_annotation	no_annotation	no_annotation	Multidrug_transporter_MdfA
	L1107	Pa_05315	19.9087	9.12766	-2.34035	0.665211	-3.5182	0.000434485	0.0018903	Pa	Dep.	no_annotation	no_annotation	no_annotation	hypothetical_protein
	L1108	Pa_05318	110.541	55.0333	-1.77584	0.363667	-4.88314	1.04411e-06	9.19506e-06	Pa	Dep.	no_annotation	no_annotation	no_annotation	Glutathione_import_ATP-binding_protein_GsiA
	L1109	Pa_05320	77.3393	36.9905	-2.10231	0.429875	-4.89051	1.00575e-06	8.90331e-06	Pa	Dep.	no_annotation	no_annotation	no_annotation	hypothetical_protein
	L1110	Pa_05321	20.0074	9.29053	-2.43447	0.694274	-3.5065	0.00045404	0.00196199	Pa	Dep.	no_annotation	no_annotation	no_annotation	hypothetical_protein
	L1111	Pa_05322	85.8789	39.9272	-1.97993	0.399516	-4.95583	7.20236e-07	6.65963e-06	Pa	Dep.	no_annotation	no_annotation	no_annotation	N-acetylcysteine_deacetylase
	L1112	Pa_05323	26.8207	12.7206	-1.91758	0.531526	-3.6077	0.000308929	0.00140027	Pa	Dep.	no_annotation	no_annotation	no_annotation	hypothetical_protein
	L1113	Pa_05325	152.429	174.812	1.91976	0.310982	6.17321	6.69165e-10	1.25907e-08	Pa	Enr.	no_annotation	no_annotation	no_annotation	Replication_protein_RepA
	L1114	Pa_05374	13.4286	15.7198	1.69685	0.577186	2.93987	0.00328351	0.01076	Pa	Enr.	no_annotation	no_annotation	no_annotation	hypothetical_protein
	L1115	Pa_05398	22.2916	23.3046	1.54305	0.358146	4.30845	1.64401e-05	0.000105444	Pa	Enr.	no_annotation	no_annotation	no_annotation	hypothetical_protein
	L1116	Pa_05399	115.857	133.619	2.00035	0.338752	5.90506	3.52518e-09	5.76118e-08	Pa	Enr.	no_annotation	no_annotation	no_annotation	hypothetical_protein
	L1117	Pa_05437	8.97957	3.86434	-2.95466	1.03716	-2.8488	0.00438839	0.0135862	Pa	Dep.	no_annotation	no_annotation	no_annotation	hypothetical_protein
	L1118	Pa_05440	4.77757	5.2965	2.0564	0.624892	3.2908	0.000999016	0.0038767	Pa	Enr.	no_annotation	no_annotation	no_annotation	hypothetical_protein
	L1119	Pa_05444	211.91	232.287	1.72691	0.33899	5.0943	3.50041e-07	3.45234e-06	Pa	Enr.	no_annotation	no_annotation	no_annotation	hypothetical_protein
	L1120	Pa_05445	70.7143	80.8716	1.66355	0.434472	3.82889	0.000128722	0.000658991	Pa	Enr.	no_annotation	no_annotation	no_annotation	Tn3_family_transposase_ISYps3
	L1121	Pa_05449	419.715	471.897	1.69748	0.312827	5.42626	5.75458e-08	6.98634e-07	Pa	Enr.	no_annotation	no_annotation	no_annotation	Protein_UmuC
	L1122	Ps_00081	254.481	154.646	1.67061	0.47735	3.49976	0.000465672	0.00148457	Ps	Enr.	M	CELLULAR PROCESSES AND SIGNALING	Cell wall/membrane/envelope biogenesis	hypothetical_protein
	L1123	Ps_00093	3350.07	4073.09	-4.00459	0.415945	-9.6277	6.10842e-22	1.18693e-19	Ps	Dep.	Q	METABOLISM	Secondary metabolites biosynthesis, transport, and catabolism	General_stress_protein_18
	L1124	Ps_00231	1830.18	2113.89	-2.07713	0.446778	-4.64914	3.33324e-06	2.03057e-05	Ps	Dep.	E	METABOLISM	Amino acid transport and metabolism	Protein_SrpB
	L1125	Ps_00238	4022.81	4508.1	-2.89928	0.307223	-9.43704	3.83446e-21	6.35506e-19	Ps	Dep.	G	METABOLISM	Carbohydrate transport and metabolism	1,4-alpha-glucan_branching_enzyme_GlgB
	L1126	Ps_00239	8786.49	10176.7	-3.25621	0.322275	-10.1038	5.31294e-24	1.57571e-21	Ps	Dep.	G	METABOLISM	Carbohydrate transport and metabolism	1,4-alpha-glucan_branching_enzyme_GlgB
	L1127	Ps_00260	1399.06	844.252	1.7223	0.473464	3.63766	0.000275131	0.000943042	Ps	Enr.	F	METABOLISM	Nucleotide transport and metabolism	Ribonucleoside-diphosphate_reductase_subunit_beta
	L1128	Ps_00282	380.259	433.475	-1.88823	0.409888	-4.60669	4.09121e-06	2.41403e-05	Ps	Dep.	M	CELLULAR PROCESSES AND SIGNALING	Cell wall/membrane/envelope biogenesis	Non-homologous_end_joining_protein_Ku
	L1129	Ps_00283	678.616	765.793	-1.50969	0.421584	-3.581	0.000342287	0.00114066	Ps	Dep.	M	CELLULAR PROCESSES AND SIGNALING	Cell wall/membrane/envelope biogenesis	Non-homologous_end_joining_protein_Ku
	L1130	Ps_00285	1426.81	1597.52	-2.19899	0.365873	-6.01025	1.85233e-09	2.75406e-08	Ps	Dep.	G	METABOLISM	Carbohydrate transport and metabolism	Aldose_sugar_dehydrogenase_YliI
	L1131	Ps_00427	663.19	703.721	-1.64926	0.272635	-6.04934	1.45444e-09	2.25779e-08	Ps	Dep.	I	METABOLISM	Lipid transport and metabolism	putative_enoyl-CoA_hydratase_echA8
	L1132	Ps_00429	1496.46	1738.37	-2.43014	0.416904	-5.82902	5.57548e-09	7.30648e-08	Ps	Dep.	I	METABOLISM	Lipid transport and metabolism	Acyl-CoA_dehydrogenase
	L1133	Ps_00432	3509.72	4145.31	-2.40852	0.503422	-4.78431	1.71579e-06	1.14015e-05	Ps	Dep.	I	METABOLISM	Lipid transport and metabolism	Acetyl-coenzyme_A_synthetase
	L1134	Ps_00435	5960.02	6544.03	-1.99424	0.332786	-5.99255	2.06571e-09	3.03133e-08	Ps	Dep.	T	CELLULAR PROCESSES AND SIGNALING	Signal transduction mechanisms	Circadian_clock_protein_kinase_KaiC
	L1135	Ps_00451	233.143	169.78	1.70222	0.27314	6.23204	4.6039e-10	8.2098e-09	Ps	Enr.	M	CELLULAR PROCESSES AND SIGNALING	Cell wall/membrane/envelope biogenesis	L-amino_acid_N-acetyltransferase_AaaT
	L1136	Ps_00456	140.742	148.794	-1.54712	0.287319	-5.38467	7.25783e-08	7.11267e-07	Ps	Dep.	G	METABOLISM	Carbohydrate transport and metabolism	Glycerate_2-kinase
	L1137	Ps_00457	230.333	246.595	-1.56761	0.313954	-4.99312	5.94119e-07	4.53026e-06	Ps	Dep.	G	METABOLISM	Carbohydrate transport and metabolism	Glycerate_3-kinase
	L1138	Ps_00473	2011	2322.3	-2.30406	0.379749	-6.06733	1.3005e-09	2.03182e-08	Ps	Dep.	K	INFORMATION STORAGE AND PROCESSING	Transcription	HTH-type_transcriptional_regulator_GltC
	L1139	Ps_00551	14.1429	9.62015	1.95021	0.520888	3.74401	0.000181106	0.00065734	Ps	Enr.	I	METABOLISM	Lipid transport and metabolism	hypothetical_protein
	L1140	Ps_00607	1818.02	1384.13	2.39598	0.359819	6.65885	2.75982e-11	7.32087e-10	Ps	Enr.	D	CELLULAR PROCESSES AND SIGNALING	Cell cycle control, cell division, chromosome partitioning	Acyl-homoserine_lactone_acylase_PvdQ
	L1141	Ps_00626	10680.5	11606	-1.74982	0.323986	-5.40092	6.63006e-08	6.63594e-07	Ps	Dep.	G	METABOLISM	Carbohydrate transport and metabolism	Glycogen_synthase
	L1142	Ps_00627	6376.31	6872.93	-1.5512	0.292505	-5.30314	1.13827e-07	1.05323e-06	Ps	Dep.	G	METABOLISM	Carbohydrate transport and metabolism	Malto-oligosyltrehalose_trehalohydrolase
	L1143	Ps_00628	8909.73	9975.1	-2.17953	0.327159	-6.662	2.70133e-11	7.21423e-10	Ps	Dep.	G	METABOLISM	Carbohydrate transport and metabolism	4-alpha-glucanotransferase
	L1144	Ps_00691	10097.3	11273.8	-1.8886	0.376781	-5.01247	5.37357e-07	4.1708e-06	Ps	Dep.	E	METABOLISM	Amino acid transport and metabolism	hypothetical_protein
	L1145	Ps_00694	13134.6	15002.7	-1.77953	0.455492	-3.90683	9.35165e-05	0.000370581	Ps	Dep.	K	INFORMATION STORAGE AND PROCESSING	Transcription	Mesaconyl-C(4)-CoA_hydratase
	L1146	Ps_00734	210.857	144.774	1.5036	0.378817	3.96919	7.21186e-05	0.000295986	Ps	Enr.	L	INFORMATION STORAGE AND PROCESSING	Replication, recombination and repair	Nuclease_SbcCD_subunit_D
	L1147	Ps_00743	1793.45	2001.96	-2.12928	0.31509	-6.75768	1.40222e-11	3.89236e-10	Ps	Dep.	G	METABOLISM	Carbohydrate transport and metabolism	6-phosphogluconolactonase
	L1148	Ps_00753	141.632	144.987	-1.51327	0.322205	-4.69661	2.64516e-06	1.65432e-05	Ps	Dep.	I	METABOLISM	Lipid transport and metabolism	Acyl-coenzyme_A_dehydrogenase
	L1149	Ps_00759	12970	15405.2	-3.34679	0.368892	-9.07255	1.16263e-19	1.42423e-17	Ps	Dep.	I	METABOLISM	Lipid transport and metabolism	Alkane_1-monooxygenase_1
	L1150	Ps_00796	554.201	422.103	1.61874	0.367066	4.40994	1.03398e-05	5.43007e-05	Ps	Enr.	P	METABOLISM	Inorganic ion transport and metabolism	Quinone_reductase
	L1151	Ps_00864	207.143	145.233	1.53015	0.400433	3.82123	0.000132788	0.000504899	Ps	Enr.	L	INFORMATION STORAGE AND PROCESSING	Replication, recombination and repair	GDP-mannose_pyrophosphatase_NudK
	L1152	Ps_00871	371.639	406.269	-1.75004	0.291674	-6	1.9732e-09	2.91836e-08	Ps	Dep.	P	METABOLISM	Inorganic ion transport and metabolism	Thiosulfate_sulfurtransferase_GlpE
	L1153	Ps_00912	101.012	76.0463	2.01141	0.303692	6.62318	3.51557e-11	8.84387e-10	Ps	Enr.	G	METABOLISM	Carbohydrate transport and metabolism	Transaldolase
	L1154	Ps_00923	1501.94	1646.05	-2.24404	0.308208	-7.28094	3.31508e-13	1.21302e-11	Ps	Dep.	E	METABOLISM	Amino acid transport and metabolism	putative_zinc-binding_alcohol_dehydrogenase
	L1155	Ps_00924	1113.76	1287.94	-3.00635	0.473908	-6.34373	2.24262e-10	4.38887e-09	Ps	Dep.	J	INFORMATION STORAGE AND PROCESSING	Translation, ribosomal structure and biogenesis	Putative_glutamate--cysteine_ligase_2
	L1156	Ps_00961	159.356	109.096	1.99228	0.3398	5.86308	4.54365e-09	6.11061e-08	Ps	Enr.	P	METABOLISM	Inorganic ion transport and metabolism	putative_protein_YfgD
	L1157	Ps_00965	237.183	158.042	1.57859	0.380877	4.14462	3.40379e-05	0.00015468	Ps	Enr.	D	CELLULAR PROCESSES AND SIGNALING	Cell cycle control, cell division, chromosome partitioning	tRNA-cytidine(32)_2-sulfurtransferase
	L1158	Ps_00974	1456.4	1681.38	-2.547	0.366885	-6.94222	3.85979e-12	1.22191e-10	Ps	Dep.	O	CELLULAR PROCESSES AND SIGNALING	Post-translational modification, protein turnover, and chaperones	Glutathionyl-hydroquinone_reductase_YqjG
	L1159	Ps_00983	226.309	148	1.76735	0.440829	4.00915	6.09381e-05	0.00025436	Ps	Enr.	J	INFORMATION STORAGE AND PROCESSING	Translation, ribosomal structure and biogenesis	Translation_initiation_factor_IF-1
	L1160	Ps_00984	51452	58587.3	-2.36679	0.363124	-6.51785	7.13222e-11	1.64713e-09	Ps	Dep.	O	CELLULAR PROCESSES AND SIGNALING	Post-translational modification, protein turnover, and chaperones	ATP-dependent_Clp_protease_ATP-binding_subunit_ClpA
	L1161	Ps_01003	9650.16	10695.1	-2.16227	0.275294	-7.8544	4.01678e-15	2.09579e-13	Ps	Dep.	C	METABOLISM	Energy production and conversion	NADH-quinone_oxidoreductase_subunit_G
	L1162	Ps_01004	3419.93	3863.06	-2.49779	0.231293	-10.7993	3.46997e-27	1.5041e-24	Ps	Dep.	C	METABOLISM	Energy production and conversion	NADH-quinone_oxidoreductase_subunit_H
	L1163	Ps_01005	2141.41	2396.69	-2.21962	0.265614	-8.35659	6.45577e-17	4.66388e-15	Ps	Dep.	C	METABOLISM	Energy production and conversion	NADH-quinone_oxidoreductase_subunit_I
	L1164	Ps_01007	387.506	415.691	-1.89902	0.232815	-8.15677	3.44102e-16	2.13078e-14	Ps	Dep.	C	METABOLISM	Energy production and conversion	NADH-quinone_oxidoreductase_subunit_K
	L1165	Ps_01011	2225.83	2427.96	-1.93439	0.261603	-7.3944	1.4205e-13	5.7175e-12	Ps	Dep.	C	METABOLISM	Energy production and conversion	NADH-quinone_oxidoreductase_subunit_N
	L1166	Ps_01012	2179.66	2418.23	-2.10328	0.270132	-7.78611	6.9106e-15	3.3862e-13	Ps	Dep.	C	METABOLISM	Energy production and conversion	NADH-quinone_oxidoreductase_subunit_N
	L1167	Ps_01042	1520.07	1046.06	1.68018	0.344792	4.87303	1.09901e-06	7.83912e-06	Ps	Enr.	J	INFORMATION STORAGE AND PROCESSING	Translation, ribosomal structure and biogenesis	Glutamine--tRNA_ligase
	L1168	Ps_01052	278.145	188.725	1.57575	0.392143	4.0183	5.86183e-05	0.000246687	Ps	Enr.	L	INFORMATION STORAGE AND PROCESSING	Replication, recombination and repair	Exodeoxyribonuclease_III
	L1169	Ps_01061	1316.96	1542.78	-2.03195	0.516512	-3.93399	8.35479e-05	0.000336521	Ps	Dep.	I	METABOLISM	Lipid transport and metabolism	Acyl-CoA_dehydrogenase
	L1170	Ps_01062	1810.28	2098.65	-1.97279	0.53077	-3.71685	0.000201724	0.000721641	Ps	Dep.	I	METABOLISM	Lipid transport and metabolism	Methylmalonyl-CoA_carboxyltransferase_12S_subunit
	L1171	Ps_01088	1663.14	1917.43	-3.53309	0.54911	-6.43422	1.24111e-10	2.6491e-09	Ps	Dep.	M	CELLULAR PROCESSES AND SIGNALING	Cell wall/membrane/envelope biogenesis	Phosphonoacetaldehyde_hydrolase
	L1172	Ps_01089	2472.66	2798.02	-2.77081	0.377277	-7.34422	2.0696e-13	7.9878e-12	Ps	Dep.	C	METABOLISM	Energy production and conversion	Cytochrome_b561_
	L1173	Ps_01105	2513.1	1631.63	1.81719	0.360884	5.0354	4.76852e-07	3.74765e-06	Ps	Enr.	D	CELLULAR PROCESSES AND SIGNALING	Cell cycle control, cell division, chromosome partitioning	Trigger_factor
	L1174	Ps_01125	84.3177	60.1252	1.65184	0.315987	5.22756	1.71764e-07	1.52097e-06	Ps	Enr.	C	METABOLISM	Energy production and conversion	Copper_resistance_protein_C
	L1175	Ps_01143	395.857	439.268	-1.69301	0.361821	-4.67915	2.88074e-06	1.78974e-05	Ps	Dep.	K	INFORMATION STORAGE AND PROCESSING	Transcription	DNA-binding_transcriptional_activator_DecR
	L1176	Ps_01144	7964.4	9882.71	-3.52106	0.576461	-6.10807	1.00845e-09	1.63294e-08	Ps	Dep.	C	METABOLISM	Energy production and conversion	2-oxoisovalerate_dehydrogenase_subunit_alpha
	L1177	Ps_01145	9518.29	11702.2	-3.33163	0.665669	-5.00493	5.58819e-07	4.30183e-06	Ps	Dep.	C	METABOLISM	Energy production and conversion	2-oxoisovalerate_dehydrogenase_subunit_beta
	L1178	Ps_01147	5575.88	6777.82	-2.71603	0.919521	-2.95375	0.00313941	0.00785201	Ps	Dep.	C	METABOLISM	Energy production and conversion	Dihydrolipoyl_dehydrogenase
	L1179	Ps_01163	1295.63	960.501	2.1537	0.348834	6.17399	6.65863e-10	1.14047e-08	Ps	Enr.	M	CELLULAR PROCESSES AND SIGNALING	Cell wall/membrane/envelope biogenesis	Macrolide_export_protein_MacA
	L1180	Ps_01179	379.394	424.024	-1.78724	0.372345	-4.79996	1.58696e-06	1.06713e-05	Ps	Dep.	G	METABOLISM	Carbohydrate transport and metabolism	Xylulose_kinase
	L1181	Ps_01181	45.1429	48.787	-1.91522	0.348596	-5.4941	3.92711e-08	4.11324e-07	Ps	Dep.	G	METABOLISM	Carbohydrate transport and metabolism	Ribose_import_permease_protein_RbsC
	L1182	Ps_01183	119.952	136.054	-2.22955	0.39944	-5.58168	2.38201e-08	2.63189e-07	Ps	Dep.	G	METABOLISM	Carbohydrate transport and metabolism	Ribose_import_binding_protein_RbsB
	L1183	Ps_01222	1261.26	1369.71	-2.20913	0.18841	-11.7251	9.47639e-32	1.33499e-28	Ps	Dep.	C	METABOLISM	Energy production and conversion	1-deoxyxylulose-5-phosphate_synthase_YajO
	L1184	Ps_01321	379.143	429.161	-1.75846	0.373632	-4.7064	2.52125e-06	1.59096e-05	Ps	Dep.	G	METABOLISM	Carbohydrate transport and metabolism	Toxin_HigB-2
	L1185	Ps_01342	8141.36	9205.1	-2.11811	0.322751	-6.56266	5.28563e-11	1.27831e-09	Ps	Dep.	L	INFORMATION STORAGE AND PROCESSING	Replication, recombination and repair	Integration_host_factor_subunit_alpha
	L1186	Ps_01344	449.699	276.943	1.59601	0.471299	3.38641	0.000708129	0.00213385	Ps	Enr.	J	INFORMATION STORAGE AND PROCESSING	Translation, ribosomal structure and biogenesis	Phenylalanine--tRNA_ligase_alpha_subunit
	L1187	Ps_01348	2632.15	1807.55	1.53486	0.318691	4.81614	1.46363e-06	9.93684e-06	Ps	Enr.	J	INFORMATION STORAGE AND PROCESSING	Translation, ribosomal structure and biogenesis	Threonine--tRNA_ligase
	L1188	Ps_01396	950.591	685.723	1.62992	0.311928	5.2253	1.73874e-07	1.5333e-06	Ps	Enr.	E	METABOLISM	Amino acid transport and metabolism	N-(5'-phosphoribosyl)anthranilate_isomerase
	L1189	Ps_01404	930.543	1011.77	-2.23087	0.24923	-8.95103	3.52183e-19	4.0501e-17	Ps	Dep.	E	METABOLISM	Amino acid transport and metabolism	3-isopropylmalate_dehydratase_small_subunit_1
	L1190	Ps_01515	679.808	441.729	1.76111	0.360668	4.88291	1.04534e-06	7.48474e-06	Ps	Enr.	J	INFORMATION STORAGE AND PROCESSING	Translation, ribosomal structure and biogenesis	Thiosulfate_sulfurtransferase_GlpE
	L1191	Ps_01516	341.043	262.671	2.00259	0.250284	8.00127	1.23147e-15	6.80326e-14	Ps	Enr.	T	CELLULAR PROCESSES AND SIGNALING	Signal transduction mechanisms	DNA-binding_transcriptional_regulator_BolA
	L1192	Ps_01562	442.471	313.37	1.59441	0.305012	5.22737	1.71936e-07	1.52097e-06	Ps	Enr.	H	METABOLISM	Coenzyme transport and metabolism	GTP_cyclohydrolase_1
	L1193	Ps_01584	432.288	303.204	1.71695	0.287163	5.97901	2.24501e-09	3.25209e-08	Ps	Enr.	D	CELLULAR PROCESSES AND SIGNALING	Cell cycle control, cell division, chromosome partitioning	septum_site-determining_protein_MinC
	L1194	Ps_01585	1207.04	817.79	1.843	0.341222	5.40118	6.6205e-08	6.63594e-07	Ps	Enr.	D	CELLULAR PROCESSES AND SIGNALING	Cell cycle control, cell division, chromosome partitioning	Septum_site-determining_protein_MinD
	L1195	Ps_01586	223.136	145.143	2.02284	0.409987	4.93392	8.05955e-07	5.92893e-06	Ps	Enr.	D	CELLULAR PROCESSES AND SIGNALING	Cell cycle control, cell division, chromosome partitioning	Cell_division_topological_specificity_factor
	L1196	Ps_01612	1108.69	1280.5	-2.45605	0.347191	-7.07406	1.50463e-12	5.04678e-11	Ps	Dep.	I	METABOLISM	Lipid transport and metabolism	Acetyl-coenzyme_A_carboxylase_carboxyl_transferase_subunit_alpha
	L1197	Ps_01613	723.67	803.991	-2.00411	0.300398	-6.67151	2.53177e-11	6.79358e-10	Ps	Dep.	I	METABOLISM	Lipid transport and metabolism	Crotonobetainyl-CoA_reductase
	L1198	Ps_01617	113	73.2616	1.88837	0.388438	4.86144	1.16536e-06	8.20849e-06	Ps	Enr.	S	POORLY CHARACTERIZED	Function unknown	Pyrimidine/purine_nucleoside_phosphorylase
	L1199	Ps_01684	515	431.601	1.8024	0.282449	6.38134	1.75549e-10	3.55834e-09	Ps	Enr.	M	CELLULAR PROCESSES AND SIGNALING	Cell wall/membrane/envelope biogenesis	hypothetical_protein
	L1200	Ps_01686	3608.69	4247.38	-2.56995	0.402281	-6.38846	1.67564e-10	3.40875e-09	Ps	Dep.	K	INFORMATION STORAGE AND PROCESSING	Transcription	Transcriptional_regulator_SlyA
	L1201	Ps_01689	39.3206	25.5812	2.0152	0.460555	4.3756	1.21101e-05	6.2093e-05	Ps	Enr.	F	METABOLISM	Nucleotide transport and metabolism	Inner_membrane_protein_YbaN
	L1202	Ps_01714	442.571	374.525	1.8914	0.355968	5.31339	1.07602e-07	1.00888e-06	Ps	Enr.	M	CELLULAR PROCESSES AND SIGNALING	Cell wall/membrane/envelope biogenesis	hypothetical_protein
	L1203	Ps_01715	825.429	470.221	2.84874	0.47242	6.0301	1.63861e-09	2.49556e-08	Ps	Enr.	M	CELLULAR PROCESSES AND SIGNALING	Cell wall/membrane/envelope biogenesis	Murein_DD-endopeptidase_MepS/Murein_LD-carboxypeptidase
	L1204	Ps_01724	931.297	587.783	2.35468	0.359549	6.54897	5.79344e-11	1.37747e-09	Ps	Enr.	Q	METABOLISM	Secondary metabolites biosynthesis, transport, and catabolism	hypothetical_protein
	L1205	Ps_01725	391.53	269.949	1.87585	0.314993	5.95521	2.59744e-09	3.71486e-08	Ps	Enr.	Q	METABOLISM	Secondary metabolites biosynthesis, transport, and catabolism	2-[(L-alanin-3-ylcarbamoyl)methyl]-3-(2-aminoethylcarbamoyl)-2-hydroxypropanoate_synthase
	L1206	Ps_01743	353.736	260.477	1.54707	0.291486	5.30753	1.11122e-07	1.03499e-06	Ps	Enr.	J	INFORMATION STORAGE AND PROCESSING	Translation, ribosomal structure and biogenesis	Conserved_virulence_factor_B
	L1207	Ps_01784	2178.74	2179.4	-1.66493	0.389653	-4.27287	1.92974e-05	9.42297e-05	Ps	Dep.	C	METABOLISM	Energy production and conversion	Cbb3-type_cytochrome_c_oxidase_subunit_CcoP1
	L1208	Ps_01819	6459.92	7277.92	-2.18002	0.373025	-5.84417	5.09095e-09	6.71838e-08	Ps	Dep.	C	METABOLISM	Energy production and conversion	putative_xanthine_dehydrogenase_subunit_D
	L1209	Ps_01821	1783.73	1929.71	-1.62373	0.288126	-5.63547	1.74577e-08	2.01174e-07	Ps	Dep.	F	METABOLISM	Nucleotide transport and metabolism	Guanine_deaminase
	L1210	Ps_01861	1713.32	1883.52	-1.54013	0.32826	-4.69179	2.70827e-06	1.69005e-05	Ps	Dep.	C	METABOLISM	Energy production and conversion	2-methylcitrate_dehydratase_(2-methyl-trans-aconitate_forming)
	L1211	Ps_01863	1777.72	1987.09	-2.12185	0.290396	-7.30674	2.73707e-13	1.02823e-11	Ps	Dep.	C	METABOLISM	Energy production and conversion	2-methylcitrate_synthase
	L1212	Ps_01877	1214.3	1391.33	-2.38588	0.422083	-5.65264	1.58e-08	1.84333e-07	Ps	Dep.	K	INFORMATION STORAGE AND PROCESSING	Transcription	HTH-type_transcriptional_regulator_DmlR
	L1213	Ps_01879	591	430.486	2.30925	0.285975	8.07502	6.74676e-16	3.8018e-14	Ps	Enr.	M	CELLULAR PROCESSES AND SIGNALING	Cell wall/membrane/envelope biogenesis	Phosphorylated_carbohydrates_phosphatase
	L1214	Ps_01921	580.18	684.065	-2.86279	0.517249	-5.53464	3.1187e-08	3.3538e-07	Ps	Dep.	G	METABOLISM	Carbohydrate transport and metabolism	L-arabinose_transport_system_permease_protein_AraH
	L1215	Ps_01922	1515.84	1838.69	-3.45209	0.541544	-6.37453	1.83519e-10	3.69332e-09	Ps	Dep.	G	METABOLISM	Carbohydrate transport and metabolism	Arabinose_import_ATP-binding_protein_AraG
	L1216	Ps_01923	1380.43	1713.74	-3.95592	0.509013	-7.77175	7.74087e-15	3.72819e-13	Ps	Dep.	G	METABOLISM	Carbohydrate transport and metabolism	L-arabinose-binding_periplasmic_protein
	L1217	Ps_01934	2087.75	2344.7	-3.02845	0.26544	-11.4091	3.76463e-30	3.53561e-27	Ps	Dep.	O	CELLULAR PROCESSES AND SIGNALING	Post-translational modification, protein turnover, and chaperones	hypothetical_protein
	L1218	Ps_01935	1780.39	1941.61	-2.13675	0.228217	-9.36282	7.76389e-21	1.21526e-18	Ps	Dep.	K	INFORMATION STORAGE AND PROCESSING	Transcription	hypothetical_protein
	L1219	Ps_01943	144.557	103.894	1.90339	0.277799	6.85169	7.29834e-12	2.18756e-10	Ps	Enr.	F	METABOLISM	Nucleotide transport and metabolism	Endolytic_murein_transglycosylase
	L1220	Ps_01967	2689.14	3047.85	-2.11663	0.382102	-5.53944	3.03448e-08	3.28202e-07	Ps	Dep.	T	CELLULAR PROCESSES AND SIGNALING	Signal transduction mechanisms	Transcriptional_regulatory_protein_RstA
	L1221	Ps_01998	252.964	158.989	1.60473	0.461696	3.47572	0.000509476	0.00160565	Ps	Enr.	H	METABOLISM	Coenzyme transport and metabolism	6,7-dimethyl-8-ribityllumazine_synthase_2
	L1222	Ps_02009	1274.14	905.965	1.88093	0.287867	6.53404	6.40176e-11	1.49684e-09	Ps	Enr.	E	METABOLISM	Amino acid transport and metabolism	Succinylornithine_transaminase/acetylornithine_aminotransferase
	L1223	Ps_02017	77523.3	91797	-2.56008	0.471762	-5.42664	5.74247e-08	5.84094e-07	Ps	Dep.	I	METABOLISM	Lipid transport and metabolism	Acetyl-coenzyme_A_synthetase
	L1224	Ps_02041	611.45	691.084	-1.80229	0.444662	-4.05317	5.05279e-05	0.000216521	Ps	Dep.	E	METABOLISM	Amino acid transport and metabolism	5-oxoprolinase_subunit_C
	L1225	Ps_02043	1052.48	1314.46	-4.26091	0.402552	-10.5848	3.50702e-26	1.31747e-23	Ps	Dep.	E	METABOLISM	Amino acid transport and metabolism	5-oxoprolinase_subunit_A
	L1226	Ps_02071	2415.61	2924.98	-3.35411	0.47077	-7.12472	1.04295e-12	3.54036e-11	Ps	Dep.	K	INFORMATION STORAGE AND PROCESSING	Transcription	hypothetical_protein
	L1227	Ps_02078	54.0363	30.6886	2.30817	0.645951	3.5733	0.000352517	0.00116887	Ps	Enr.	L	INFORMATION STORAGE AND PROCESSING	Replication, recombination and repair	hypothetical_protein
	L1228	Ps_02117	4386.56	4941.69	-2.16609	0.364276	-5.94628	2.74301e-09	3.89341e-08	Ps	Dep.	Q	METABOLISM	Secondary metabolites biosynthesis, transport, and catabolism	5'-3'_exoribonuclease
	L1229	Ps_02135	246.991	181.969	1.78779	0.326901	5.46891	4.52817e-08	4.68941e-07	Ps	Enr.	E	METABOLISM	Amino acid transport and metabolism	Glycine_cleavage_system_H_protein
	L1230	Ps_02153	214.569	231.778	-1.95213	0.290652	-6.71639	1.86285e-11	5.09571e-10	Ps	Dep.	E	METABOLISM	Amino acid transport and metabolism	2-isopropylmalate_synthase
	L1231	Ps_02195	3891.43	2821.23	1.56653	0.248785	6.29674	3.03962e-10	5.70942e-09	Ps	Enr.	U	CELLULAR PROCESSES AND SIGNALING	Intracellular trafficking, secretion, and vesicular transport	Protein_translocase_subunit_SecA
	L1232	Ps_02200	1612.64	1873.45	-2.55967	0.451679	-5.66702	1.45299e-08	1.71288e-07	Ps	Dep.	M	CELLULAR PROCESSES AND SIGNALING	Cell wall/membrane/envelope biogenesis	GDP-mannose-dependent_alpha-mannosyltransferase
	L1233	Ps_02215	2176.92	1469.36	1.85399	0.318974	5.81236	6.15964e-09	7.97922e-08	Ps	Enr.	G	METABOLISM	Carbohydrate transport and metabolism	Pyruvate_kinase_II
	L1234	Ps_02237	227.429	133.875	1.62245	0.539472	3.00747	0.00263428	0.00670469	Ps	Enr.	F	METABOLISM	Nucleotide transport and metabolism	Inner_membrane_protein_YbaN
	L1235	Ps_02256	2846.3	2148.47	1.53366	0.268806	5.70546	1.16031e-08	1.42138e-07	Ps	Enr.	J	INFORMATION STORAGE AND PROCESSING	Translation, ribosomal structure and biogenesis	hypothetical_protein
	L1236	Ps_02276	3472.28	3882.2	-2.04487	0.330518	-6.18686	6.13727e-10	1.06084e-08	Ps	Dep.	P	METABOLISM	Inorganic ion transport and metabolism	K(+)/H(+)_antiporter_NhaP2
	L1237	Ps_02279	2189.22	1284.27	1.90501	0.485582	3.92315	8.74001e-05	0.000349538	Ps	Enr.	J	INFORMATION STORAGE AND PROCESSING	Translation, ribosomal structure and biogenesis	tRNA_(guanine-N(1)-)-methyltransferase
	L1238	Ps_02281	774.872	439.325	2.43889	0.489136	4.98612	6.16052e-07	4.65342e-06	Ps	Enr.	J	INFORMATION STORAGE AND PROCESSING	Translation, ribosomal structure and biogenesis	30S_ribosomal_protein_S16
	L1239	Ps_02282	1354.21	993.344	1.74465	0.283229	6.15986	7.28075e-10	1.23575e-08	Ps	Enr.	U	CELLULAR PROCESSES AND SIGNALING	Intracellular trafficking, secretion, and vesicular transport	Signal_recognition_particle_protein
	L1240	Ps_02284	358.264	247.209	1.61654	0.331682	4.87377	1.09488e-06	7.81955e-06	Ps	Enr.	P	METABOLISM	Inorganic ion transport and metabolism	hypothetical_protein
	L1241	Ps_02295	307.199	325.01	-1.56205	0.25428	-6.14303	8.09605e-10	1.34974e-08	Ps	Dep.	M	CELLULAR PROCESSES AND SIGNALING	Cell wall/membrane/envelope biogenesis	hypothetical_protein
	L1242	Ps_02310	200.571	126.278	2.538	0.372536	6.81276	9.57427e-12	2.75981e-10	Ps	Enr.	K	INFORMATION STORAGE AND PROCESSING	Transcription	HTH-type_transcriptional_regulator_TreR
	L1243	Ps_02323	624.182	445.028	2.00498	0.264538	7.5792	3.47696e-14	1.51881e-12	Ps	Enr.	E	METABOLISM	Amino acid transport and metabolism	Methionine_aminotransferase
	L1244	Ps_02331	1086.73	792.996	1.5873	0.254489	6.2372	4.45462e-10	8.01973e-09	Ps	Enr.	J	INFORMATION STORAGE AND PROCESSING	Translation, ribosomal structure and biogenesis	Dual-specificity_RNA_methyltransferase_RlmN
	L1245	Ps_02334	147.576	117.744	1.62649	0.360006	4.51796	6.24388e-06	3.48359e-05	Ps	Enr.	C	METABOLISM	Energy production and conversion	2Fe-2S_ferredoxin
	L1246	Ps_02339	1735.99	1420.58	1.81583	0.290311	6.25478	3.98064e-10	7.25919e-09	Ps	Enr.	E	METABOLISM	Amino acid transport and metabolism	Cysteine_desulfurase_IscS
	L1247	Ps_02347	248.356	141.573	2.15368	0.512596	4.20152	2.65128e-05	0.000124189	Ps	Enr.	U	CELLULAR PROCESSES AND SIGNALING	Intracellular trafficking, secretion, and vesicular transport	Sec_translocon_accessory_complex_subunit_YajC
	L1248	Ps_02372	3638.97	3007.18	2.29009	0.44912	5.09906	3.41344e-07	2.80799e-06	Ps	Enr.	E	METABOLISM	Amino acid transport and metabolism	Putative_phenylalanine_aminotransferase
	L1249	Ps_02380	3209.98	2022.59	1.70941	0.410908	4.16008	3.18141e-05	0.00014575	Ps	Enr.	C	METABOLISM	Energy production and conversion	Cytochrome_bo(3)_ubiquinol_oxidase_subunit_1
	L1250	Ps_02381	1565.74	951.214	1.94103	0.433964	4.4728	7.72034e-06	4.2033e-05	Ps	Enr.	C	METABOLISM	Energy production and conversion	Cytochrome_bo(3)_ubiquinol_oxidase_subunit_1
	L1251	Ps_02382	1488.31	839.394	2.46303	0.477636	5.15672	2.51316e-07	2.14571e-06	Ps	Enr.	C	METABOLISM	Energy production and conversion	Cytochrome_bo(3)_ubiquinol_oxidase_subunit_2
	L1252	Ps_02417	953	646.346	1.70977	0.317381	5.38713	7.15928e-08	7.05289e-07	Ps	Enr.	H	METABOLISM	Coenzyme transport and metabolism	Octaprenyl_diphosphate_synthase
	L1253	Ps_02418	320.571	199.9	1.77362	0.429862	4.12603	3.69086e-05	0.000165746	Ps	Enr.	P	METABOLISM	Inorganic ion transport and metabolism	hypothetical_protein
	L1254	Ps_02481	509.536	338.875	1.84527	0.368956	5.00133	5.69361e-07	4.37105e-06	Ps	Enr.	P	METABOLISM	Inorganic ion transport and metabolism	Hemin_transport_system_permease_protein_HmuU
	L1255	Ps_02503	1430.38	897.465	1.5839	0.440749	3.59367	0.000326058	0.0010943	Ps	Enr.	J	INFORMATION STORAGE AND PROCESSING	Translation, ribosomal structure and biogenesis	Polyribonucleotide_nucleotidyltransferase
	L1256	Ps_02524	27002.7	29404	-2.18209	0.357608	-6.10191	1.04806e-09	1.68258e-08	Ps	Dep.	O	CELLULAR PROCESSES AND SIGNALING	Post-translational modification, protein turnover, and chaperones	Chaperone_protein_DnaK
	L1257	Ps_02525	4246.03	4375.67	-1.57578	0.443592	-3.55232	0.000381851	0.00124955	Ps	Dep.	O	CELLULAR PROCESSES AND SIGNALING	Post-translational modification, protein turnover, and chaperones	Protein_GrpE
	L1258	Ps_02529	711.429	502.977	1.5683	0.311152	5.04032	4.64755e-07	3.67307e-06	Ps	Enr.	J	INFORMATION STORAGE AND PROCESSING	Translation, ribosomal structure and biogenesis	Outer_membrane_protein_assembly_factor_BamE
	L1259	Ps_02534	2614.39	3020.99	-2.57817	0.379865	-6.78708	1.14428e-11	3.2402e-10	Ps	Dep.	C	METABOLISM	Energy production and conversion	hypothetical_protein
	L1260	Ps_02566	2459.78	2889.78	-2.44462	0.490274	-4.98622	6.15723e-07	4.65342e-06	Ps	Dep.	K	INFORMATION STORAGE AND PROCESSING	Transcription	Transcription_elongation_factor_GreB
	L1261	Ps_02577	1840.26	1120.85	2.25094	0.397122	5.66813	1.44367e-08	1.70906e-07	Ps	Enr.	E	METABOLISM	Amino acid transport and metabolism	Serine_hydroxymethyltransferase
	L1262	Ps_02591	6357.42	6860.63	-1.91654	0.298802	-6.41408	1.41679e-10	2.97725e-09	Ps	Dep.	C	METABOLISM	Energy production and conversion	Cytochrome_bd-I_ubiquinol_oxidase_subunit_2
	L1263	Ps_02594	5873.93	6758.37	-3.17606	0.41272	-7.69543	1.4102e-14	6.55175e-13	Ps	Dep.	C	METABOLISM	Energy production and conversion	Aldehyde_oxidoreductase_molybdenum-binding_subunit_PaoC
	L1264	Ps_02595	1001.49	1104.64	-1.84638	0.380746	-4.84938	1.23846e-06	8.64772e-06	Ps	Dep.	C	METABOLISM	Energy production and conversion	Aldehyde_oxidoreductase_FAD-binding_subunit_PaoB
	L1265	Ps_02659	1939.87	1292.02	1.77373	0.337122	5.26138	1.42979e-07	1.29116e-06	Ps	Enr.	J	INFORMATION STORAGE AND PROCESSING	Translation, ribosomal structure and biogenesis	Leucine--tRNA_ligase
	L1266	Ps_02675	305.47	200.061	2.24395	0.339314	6.6132	3.76093e-11	9.33605e-10	Ps	Enr.	H	METABOLISM	Coenzyme transport and metabolism	putative_nicotinate-nucleotide_adenylyltransferase
	L1267	Ps_02676	1054.79	740.411	2.00913	0.30484	6.59078	4.37515e-11	1.08132e-09	Ps	Enr.	E	METABOLISM	Amino acid transport and metabolism	Gamma-glutamyl_phosphate_reductase
	L1268	Ps_02680	3710.56	4095.67	-1.71015	0.499655	-3.42266	0.000620113	0.0019022	Ps	Dep.	M	CELLULAR PROCESSES AND SIGNALING	Cell wall/membrane/envelope biogenesis	Inner_membrane_protein_YohK
	L1269	Ps_02692	781.922	891.421	-2.44552	0.292955	-8.34777	6.95628e-17	4.96185e-15	Ps	Dep.	E	METABOLISM	Amino acid transport and metabolism	Putrescine_transporter_PotE
	L1270	Ps_02696	195.876	124.359	1.95901	0.391163	5.00816	5.49529e-07	4.24191e-06	Ps	Enr.	V	CELLULAR PROCESSES AND SIGNALING	Defense mechanisms	Protein_DedA
	L1271	Ps_02698	318	202.57	2.64806	0.406499	6.51429	7.30324e-11	1.67292e-09	Ps	Enr.	C	METABOLISM	Energy production and conversion	Inorganic_pyrophosphatase
	L1272	Ps_02716	167.047	179.72	-1.63789	0.454192	-3.60617	0.000310751	0.00104855	Ps	Dep.	K	INFORMATION STORAGE AND PROCESSING	Transcription	hypothetical_protein
	L1273	Ps_02718	120.113	81.7471	2.06928	0.33606	6.15747	7.39142e-10	1.2435e-08	Ps	Enr.	L	INFORMATION STORAGE AND PROCESSING	Replication, recombination and repair	Exodeoxyribonuclease_7_small_subunit
	L1274	Ps_02749	1401	1563.15	-1.90758	0.321359	-5.93597	2.92116e-09	4.10492e-08	Ps	Dep.	L	INFORMATION STORAGE AND PROCESSING	Replication, recombination and repair	hypothetical_protein
	L1275	Ps_02753	3758.42	4334.3	-2.75349	0.457646	-6.01663	1.78082e-09	2.66887e-08	Ps	Dep.	I	METABOLISM	Lipid transport and metabolism	Cardiolipin_synthase_B
	L1276	Ps_02754	2139.77	2469.89	-3.06981	0.446175	-6.88029	5.97299e-12	1.80956e-10	Ps	Dep.	M	CELLULAR PROCESSES AND SIGNALING	Cell wall/membrane/envelope biogenesis	Inner_membrane_protein_YbhN
	L1277	Ps_02767	2527.99	1437.46	1.87154	0.539706	3.4677	0.000524928	0.00164789	Ps	Enr.	J	INFORMATION STORAGE AND PROCESSING	Translation, ribosomal structure and biogenesis	30S_ribosomal_protein_S4
	L1278	Ps_02768	2133.88	1245.06	1.69998	0.531327	3.1995	0.00137668	0.00383281	Ps	Enr.	J	INFORMATION STORAGE AND PROCESSING	Translation, ribosomal structure and biogenesis	30S_ribosomal_protein_S11
	L1279	Ps_02769	1277.46	803.659	2.07852	0.382336	5.43636	5.43793e-08	5.55122e-07	Ps	Enr.	J	INFORMATION STORAGE AND PROCESSING	Translation, ribosomal structure and biogenesis	30S_ribosomal_protein_S13
	L1280	Ps_02772	341.52	186.467	2.24126	0.568529	3.9422	8.07386e-05	0.000326372	Ps	Enr.	J	INFORMATION STORAGE AND PROCESSING	Translation, ribosomal structure and biogenesis	50S_ribosomal_protein_L30
	L1281	Ps_02773	3018.17	1847.57	1.5238	0.478784	3.18264	0.00145939	0.00402961	Ps	Enr.	J	INFORMATION STORAGE AND PROCESSING	Translation, ribosomal structure and biogenesis	30S_ribosomal_protein_S5
	L1282	Ps_02774	952.444	555.59	1.63408	0.548556	2.97887	0.00289312	0.00727152	Ps	Enr.	J	INFORMATION STORAGE AND PROCESSING	Translation, ribosomal structure and biogenesis	50S_ribosomal_protein_L18
	L1283	Ps_02775	2928.96	1746.52	1.67409	0.497148	3.36739	0.000758828	0.00227084	Ps	Enr.	J	INFORMATION STORAGE AND PROCESSING	Translation, ribosomal structure and biogenesis	50S_ribosomal_protein_L6
	L1284	Ps_02776	1766.71	1046.71	1.75876	0.493357	3.56488	0.000364018	0.00119886	Ps	Enr.	J	INFORMATION STORAGE AND PROCESSING	Translation, ribosomal structure and biogenesis	30S_ribosomal_protein_S8
	L1285	Ps_02781	583.394	345.567	1.81331	0.496575	3.65164	0.000260575	0.000900822	Ps	Enr.	J	INFORMATION STORAGE AND PROCESSING	Translation, ribosomal structure and biogenesis	30S_ribosomal_protein_S17
	L1286	Ps_02785	1805.32	1091.94	1.80047	0.467909	3.8479	0.000119135	0.00046092	Ps	Enr.	J	INFORMATION STORAGE AND PROCESSING	Translation, ribosomal structure and biogenesis	50S_ribosomal_protein_L22
	L1287	Ps_02786	1261.94	758.541	1.79657	0.487738	3.68349	0.000230066	0.000806736	Ps	Enr.	J	INFORMATION STORAGE AND PROCESSING	Translation, ribosomal structure and biogenesis	30S_ribosomal_protein_S19
	L1288	Ps_02787	5978.72	3553.31	1.8257	0.483232	3.7781	0.000158031	0.000589348	Ps	Enr.	J	INFORMATION STORAGE AND PROCESSING	Translation, ribosomal structure and biogenesis	50S_ribosomal_protein_L2
	L1289	Ps_02788	1065.73	622.89	1.94511	0.505101	3.85093	0.00011767	0.000456347	Ps	Enr.	J	INFORMATION STORAGE AND PROCESSING	Translation, ribosomal structure and biogenesis	50S_ribosomal_protein_L23
	L1290	Ps_02789	4542.47	2600.45	1.85738	0.53731	3.45681	0.000546604	0.00170738	Ps	Enr.	J	INFORMATION STORAGE AND PROCESSING	Translation, ribosomal structure and biogenesis	50S_ribosomal_protein_L4
	L1291	Ps_02791	1593.37	936.697	2.21405	0.456948	4.8453	1.26422e-06	8.80579e-06	Ps	Enr.	J	INFORMATION STORAGE AND PROCESSING	Translation, ribosomal structure and biogenesis	30S_ribosomal_protein_S10
	L1292	Ps_02794	2654.86	1496.37	2.06849	0.526744	3.92694	8.60324e-05	0.000345294	Ps	Enr.	J	INFORMATION STORAGE AND PROCESSING	Translation, ribosomal structure and biogenesis	30S_ribosomal_protein_S7
	L1293	Ps_02795	1529.2	862.059	2.50346	0.473296	5.28941	1.2271e-07	1.12801e-06	Ps	Enr.	J	INFORMATION STORAGE AND PROCESSING	Translation, ribosomal structure and biogenesis	30S_ribosomal_protein_S12
	L1294	Ps_02798	1427.04	807.137	1.557	0.627648	2.48068	0.0131131	0.0269384	Ps	Enr.	J	INFORMATION STORAGE AND PROCESSING	Translation, ribosomal structure and biogenesis	50S_ribosomal_protein_L7/L12
	L1295	Ps_02799	2080.53	1199.71	1.52961	0.588883	2.59749	0.00939092	0.0202595	Ps	Enr.	J	INFORMATION STORAGE AND PROCESSING	Translation, ribosomal structure and biogenesis	50S_ribosomal_protein_L10
	L1296	Ps_02801	1130.25	662.147	1.97384	0.479849	4.11346	3.89766e-05	0.000173623	Ps	Enr.	J	INFORMATION STORAGE AND PROCESSING	Translation, ribosomal structure and biogenesis	50S_ribosomal_protein_L11
	L1297	Ps_02817	1450.42	1091.13	1.56392	0.256135	6.10583	1.02267e-09	1.65122e-08	Ps	Enr.	M	CELLULAR PROCESSES AND SIGNALING	Cell wall/membrane/envelope biogenesis	hypothetical_protein
	L1298	Ps_02819	223.286	182.897	1.73203	0.381244	4.5431	5.54342e-06	3.15799e-05	Ps	Enr.	P	METABOLISM	Inorganic ion transport and metabolism	Iron-sulfur_cluster_insertion_protein_ErpA
	L1299	Ps_02827	149.857	110.058	1.61058	0.285879	5.63377	1.7631e-08	2.02757e-07	Ps	Enr.	O	CELLULAR PROCESSES AND SIGNALING	Post-translational modification, protein turnover, and chaperones	Protein_YhfA
	L1300	Ps_02843	3663.63	2518.68	1.8421	0.293776	6.27042	3.60071e-10	6.65246e-09	Ps	Enr.	M	CELLULAR PROCESSES AND SIGNALING	Cell wall/membrane/envelope biogenesis	LPS-assembly_protein_LptD
	L1301	Ps_02850	7361.18	8100.84	-1.51511	0.331101	-4.57598	4.73988e-06	2.75069e-05	Ps	Dep.	T	CELLULAR PROCESSES AND SIGNALING	Signal transduction mechanisms	hypothetical_protein
	L1302	Ps_02851	15503	16904.4	-1.54992	0.297279	-5.21367	1.85142e-07	1.62e-06	Ps	Dep.	T	CELLULAR PROCESSES AND SIGNALING	Signal transduction mechanisms	hypothetical_protein
	L1303	Ps_02852	5880.95	6679.17	-1.94932	0.333126	-5.85161	4.86851e-09	6.48559e-08	Ps	Dep.	T	CELLULAR PROCESSES AND SIGNALING	Signal transduction mechanisms	hypothetical_protein
	L1304	Ps_02860	464.714	256.895	2.82394	0.521245	5.41769	6.03745e-08	6.08605e-07	Ps	Enr.	J	INFORMATION STORAGE AND PROCESSING	Translation, ribosomal structure and biogenesis	30S_ribosomal_protein_S21
	L1305	Ps_02902	1099.25	1191.42	-1.62426	0.314906	-5.15792	2.49708e-07	2.13521e-06	Ps	Dep.	L	INFORMATION STORAGE AND PROCESSING	Replication, recombination and repair	DNA_polymerase_III_PolC-type
	L1306	Ps_02954	23.7143	25.5154	-1.58932	0.388262	-4.09343	4.25036e-05	0.000187408	Ps	Dep.	K	INFORMATION STORAGE AND PROCESSING	Transcription	3-keto-5-aminohexanoate_cleavage_enzyme
	L1307	Ps_02978	206.264	138.582	1.59939	0.37479	4.26742	1.97749e-05	9.63109e-05	Ps	Enr.	V	CELLULAR PROCESSES AND SIGNALING	Defense mechanisms	UTP_pyrophosphatase
	L1308	Ps_02986	2839.79	2017.68	1.60102	0.293018	5.46389	4.65799e-08	4.7985e-07	Ps	Enr.	G	METABOLISM	Carbohydrate transport and metabolism	Transketolase_1
	L1309	Ps_02991	255.738	168.854	2.29601	0.337594	6.80109	1.03828e-11	2.95491e-10	Ps	Enr.	S	POORLY CHARACTERIZED	Function unknown	Protein_YqjC
	L1310	Ps_03000	451.633	304.34	1.52933	0.361559	4.22981	2.33892e-05	0.000111222	Ps	Enr.	E	METABOLISM	Amino acid transport and metabolism	5,10-methylenetetrahydrofolate_reductase
	L1311	Ps_03003	2222.38	1643.45	1.76096	0.281779	6.24945	4.11908e-10	7.48742e-09	Ps	Enr.	L	INFORMATION STORAGE AND PROCESSING	Replication, recombination and repair	ATP-dependent_RNA_helicase_RhlE
	L1312	Ps_03022	37.0427	26.2019	2.32758	0.389237	5.97986	2.23328e-09	3.24343e-08	Ps	Enr.	C	METABOLISM	Energy production and conversion	Malonate_decarboxylase_acyl_carrier_protein
	L1313	Ps_03040	1301.86	695.975	3.29442	0.49032	6.71893	1.83068e-11	5.03214e-10	Ps	Enr.	M	CELLULAR PROCESSES AND SIGNALING	Cell wall/membrane/envelope biogenesis	hypothetical_protein
	L1314	Ps_03052	326.984	213.462	2.0501	0.341374	6.00544	1.90816e-09	2.8296e-08	Ps	Enr.	H	METABOLISM	Coenzyme transport and metabolism	Thiazole_synthase
	L1315	Ps_03061	414.745	291.549	1.59165	0.302067	5.26919	1.37024e-07	1.24337e-06	Ps	Enr.	L	INFORMATION STORAGE AND PROCESSING	Replication, recombination and repair	hypothetical_protein
	L1316	Ps_03070	115	78.4953	2.12026	0.360751	5.87733	4.16925e-09	5.64753e-08	Ps	Enr.	C	METABOLISM	Energy production and conversion	Ferredoxin
	L1317	Ps_03092	624.801	441.846	1.53522	0.304949	5.03435	4.79465e-07	3.76293e-06	Ps	Enr.	F	METABOLISM	Nucleotide transport and metabolism	Thymidylate_synthase
	L1318	Ps_03099	552.429	375.248	1.85516	0.375415	4.94163	7.74741e-07	5.72922e-06	Ps	Enr.	L	INFORMATION STORAGE AND PROCESSING	Replication, recombination and repair	RNA_pyrophosphohydrolase
	L1319	Ps_03121	94.4659	108.125	-1.62739	0.428534	-3.79758	0.000146114	0.000550003	Ps	Dep.	L	INFORMATION STORAGE AND PROCESSING	Replication, recombination and repair	hypothetical_protein
	L1320	Ps_03124	2607.04	2788.14	-1.64056	0.253879	-6.46197	1.03348e-10	2.22592e-09	Ps	Dep.	P	METABOLISM	Inorganic ion transport and metabolism	Inner_membrane_ABC_transporter_permease_protein_YdcV
	L1321	Ps_03140	611.286	631.527	-1.6849	0.409342	-4.11611	3.85312e-05	0.000172025	Ps	Dep.	O	CELLULAR PROCESSES AND SIGNALING	Post-translational modification, protein turnover, and chaperones	Peroxiredoxin
	L1322	Ps_03160	563.204	396.445	1.77045	0.283795	6.23847	4.41874e-10	7.98065e-09	Ps	Enr.	S	POORLY CHARACTERIZED	Function unknown	hypothetical_protein
	L1323	Ps_03172	815.325	563.35	2.11808	0.295615	7.16502	7.77765e-13	2.68878e-11	Ps	Enr.	H	METABOLISM	Coenzyme transport and metabolism	3-octaprenyl-4-hydroxybenzoate_carboxy-lyase
	L1324	Ps_03195	1429.74	1658.72	-2.73066	0.296196	-9.21911	2.99575e-20	4.11732e-18	Ps	Dep.	Q	METABOLISM	Secondary metabolites biosynthesis, transport, and catabolism	Glyoxalase_ElbB
	L1325	Ps_03196	761.855	842.503	-1.91846	0.263932	-7.26876	3.62816e-13	1.31056e-11	Ps	Dep.	Q	METABOLISM	Secondary metabolites biosynthesis, transport, and catabolism	Glyoxalase_ElbB
	L1326	Ps_03197	910.335	968.042	-1.56807	0.26341	-5.95298	2.63309e-09	3.75633e-08	Ps	Dep.	O	CELLULAR PROCESSES AND SIGNALING	Post-translational modification, protein turnover, and chaperones	hypothetical_protein
	L1327	Ps_03198	10983.7	12291.7	-2.34843	0.340949	-6.88793	5.66111e-12	1.74319e-10	Ps	Dep.	P	METABOLISM	Inorganic ion transport and metabolism	hypothetical_protein
	L1328	Ps_03229	1687.91	1796.84	-1.52273	0.262517	-5.80049	6.61201e-09	8.46788e-08	Ps	Dep.	P	METABOLISM	Inorganic ion transport and metabolism	Ammonia_channel
	L1329	Ps_03240	176.812	124.324	1.69304	0.386207	4.38375	1.16653e-05	6.01409e-05	Ps	Enr.	F	METABOLISM	Nucleotide transport and metabolism	Xanthine_phosphoribosyltransferase
	L1330	Ps_03257	176.664	94.8878	2.70175	0.558085	4.84111	1.29116e-06	8.96018e-06	Ps	Enr.	J	INFORMATION STORAGE AND PROCESSING	Translation, ribosomal structure and biogenesis	50S_ribosomal_protein_L33
	L1331	Ps_03258	565.478	324.78	2.09465	0.507488	4.12748	3.66757e-05	0.000164938	Ps	Enr.	J	INFORMATION STORAGE AND PROCESSING	Translation, ribosomal structure and biogenesis	50S_ribosomal_protein_L28
	L1332	Ps_03262	166.735	116.009	1.77153	0.397424	4.45753	8.29087e-06	4.47501e-05	Ps	Enr.	F	METABOLISM	Nucleotide transport and metabolism	Deoxyuridine_5'-triphosphate_nucleotidohydrolase
	L1333	Ps_03272	459.223	322.267	1.57353	0.362667	4.33877	1.43285e-05	7.23488e-05	Ps	Enr.	K	INFORMATION STORAGE AND PROCESSING	Transcription	DNA-directed_RNA_polymerase_subunit_omega
	L1334	Ps_03314	133.042	92.3413	1.64323	0.332922	4.93576	7.98387e-07	5.88862e-06	Ps	Enr.	H	METABOLISM	Coenzyme transport and metabolism	Chorismate_pyruvate-lyase
	L1335	Ps_03360	2508.14	1658.19	1.52996	0.366917	4.16977	3.04903e-05	0.000140255	Ps	Enr.	I	METABOLISM	Lipid transport and metabolism	2-oxoglutarate_carboxylase_small_subunit
	L1336	Ps_03361	163.895	170.128	-1.57949	0.287637	-5.49124	3.99113e-08	4.16482e-07	Ps	Dep.	K	INFORMATION STORAGE AND PROCESSING	Transcription	HTH-type_transcriptional_activator_CmpR
	L1337	Ps_03386	15583.3	17479.9	-1.98007	0.339967	-5.82432	5.73457e-09	7.48016e-08	Ps	Dep.	M	CELLULAR PROCESSES AND SIGNALING	Cell wall/membrane/envelope biogenesis	Ubiquinone_biosynthesis_O-methyltransferase,_mitochondrial
	L1338	Ps_03407	2513.17	1624.51	1.60333	0.417817	3.83739	0.000124349	0.000478954	Ps	Enr.	C	METABOLISM	Energy production and conversion	ATP_synthase_gamma_chain
	L1339	Ps_03412	974.845	599.729	2.02063	0.414951	4.86956	1.11849e-06	7.95497e-06	Ps	Enr.	C	METABOLISM	Energy production and conversion	ATP_synthase_subunit_a
	L1340	Ps_03413	335.572	203.69	2.31271	0.455336	5.07914	3.79156e-07	3.07859e-06	Ps	Enr.	C	METABOLISM	Energy production and conversion	hypothetical_protein
	L1341	Ps_03415	700.243	463.557	2.0573	0.353929	5.81275	6.14532e-09	7.979e-08	Ps	Enr.	D	CELLULAR PROCESSES AND SIGNALING	Cell cycle control, cell division, chromosome partitioning	Chromosome_partitioning_protein_ParA
	L1342	Ps_03416	434.883	288.697	1.99047	0.352496	5.64678	1.63481e-08	1.90334e-07	Ps	Enr.	J	INFORMATION STORAGE AND PROCESSING	Translation, ribosomal structure and biogenesis	Ribosomal_RNA_small_subunit_methyltransferase_G
	L1343	Ps_03423	723	409.95	2.29545	0.485989	4.72325	2.32103e-06	1.48288e-05	Ps	Enr.	J	INFORMATION STORAGE AND PROCESSING	Translation, ribosomal structure and biogenesis	Ribonuclease_P_protein_component
	L1344	Ps_03435	739.858	481.465	1.75214	0.379707	4.61446	3.94113e-06	2.34512e-05	Ps	Enr.	J	INFORMATION STORAGE AND PROCESSING	Translation, ribosomal structure and biogenesis	Glycine--tRNA_ligase_alpha_subunit
	L1345	Ps_03465	2069.59	2314.16	-1.91899	0.283834	-6.76097	1.37068e-11	3.84267e-10	Ps	Dep.	P	METABOLISM	Inorganic ion transport and metabolism	Dodecin
	L1346	Ps_03468	1318.65	1492.93	-2.46974	0.25637	-9.63351	5.7722e-22	1.18693e-19	Ps	Dep.	O	CELLULAR PROCESSES AND SIGNALING	Post-translational modification, protein turnover, and chaperones	Peroxiredoxin_OsmC
	L1347	Ps_03484	9442.75	10530.8	-1.84772	0.34297	-5.3874	7.14839e-08	7.05289e-07	Ps	Dep.	C	METABOLISM	Energy production and conversion	hypothetical_protein
	L1348	Ps_03485	6226.7	7192.24	-2.58242	0.410943	-6.28412	3.29714e-10	6.17256e-09	Ps	Dep.	C	METABOLISM	Energy production and conversion	Cytochrome_c_oxidase_subunit_1
	L1349	Ps_03486	1043.01	1199.87	-2.25226	0.333165	-6.76021	1.3779e-11	3.84379e-10	Ps	Dep.	O	CELLULAR PROCESSES AND SIGNALING	Post-translational modification, protein turnover, and chaperones	Cytochrome_c_oxidase_assembly_protein_CtaG
	L1350	Ps_03492	1290.81	1454.1	-2.24803	0.351761	-6.3908	1.65022e-10	3.37892e-09	Ps	Dep.	O	CELLULAR PROCESSES AND SIGNALING	Post-translational modification, protein turnover, and chaperones	Protoheme_IX_farnesyltransferase
	L1351	Ps_03514	3430.11	3700.27	-1.67595	0.277509	-6.03928	1.54806e-09	2.38341e-08	Ps	Dep.	T	CELLULAR PROCESSES AND SIGNALING	Signal transduction mechanisms	Alginate_biosynthesis_sensor_protein_KinB
	L1352	Ps_03517	3759.83	4483.68	-2.91153	0.442505	-6.57966	4.71519e-11	1.15522e-09	Ps	Dep.	S	POORLY CHARACTERIZED	Function unknown	hypothetical_protein
	L1353	Ps_03555	1798.75	2058.31	-2.03744	0.380321	-5.35716	8.45383e-08	8.13932e-07	Ps	Dep.	K	INFORMATION STORAGE AND PROCESSING	Transcription	hypothetical_protein
	L1354	Ps_03656	1070.66	1174.19	-1.79253	0.305947	-5.85894	4.65833e-09	6.23508e-08	Ps	Dep.	K	INFORMATION STORAGE AND PROCESSING	Transcription	HTH-type_transcriptional_regulator_CysL
	L1355	Ps_03719	4649.05	5106.18	-1.50758	0.39374	-3.82886	0.000128737	0.000492488	Ps	Dep.	C	METABOLISM	Energy production and conversion	Protein_YdeP
	L1356	Ps_03722	7172.72	8084.63	-2.33952	0.234964	-9.9569	2.35287e-23	6.31354e-21	Ps	Dep.	O	CELLULAR PROCESSES AND SIGNALING	Post-translational modification, protein turnover, and chaperones	Potassium_binding_protein_Kbp
	L1357	Ps_03766	270.261	166.159	2.61549	0.408095	6.40903	1.46449e-10	3.03397e-09	Ps	Enr.	E	METABOLISM	Amino acid transport and metabolism	Histidine_biosynthesis_bifunctional_protein_HisB
	L1358	Ps_03767	202.329	124.387	2.81639	0.37652	7.48006	7.42871e-14	3.05553e-12	Ps	Enr.	E	METABOLISM	Amino acid transport and metabolism	Imidazoleglycerol-phosphate_dehydratase
	L1359	Ps_03768	569.858	403.116	1.56131	0.341801	4.56789	4.92659e-06	2.83858e-05	Ps	Enr.	E	METABOLISM	Amino acid transport and metabolism	Imidazole_glycerol_phosphate_synthase_subunit_HisH
	L1360	Ps_03779	431.665	284.476	2.29862	0.3205	7.172	7.39108e-13	2.58688e-11	Ps	Enr.	P	METABOLISM	Inorganic ion transport and metabolism	putative_protein_YibN
	L1361	Ps_03781	636.891	406.572	2.17664	0.395269	5.50674	3.65533e-08	3.85726e-07	Ps	Enr.	U	CELLULAR PROCESSES AND SIGNALING	Intracellular trafficking, secretion, and vesicular transport	Protein-export_protein_SecB
	L1362	Ps_03799	980.577	1144.74	-1.88538	0.563316	-3.34693	0.000817123	0.00242342	Ps	Dep.	E	METABOLISM	Amino acid transport and metabolism	Urocanate_hydratase
	L1363	Ps_03800	374.7	423.793	-1.57385	0.489438	-3.21563	0.0013016	0.0036563	Ps	Dep.	F	METABOLISM	Nucleotide transport and metabolism	hypothetical_protein
	L1364	Ps_03807	1142.4	1276.88	-2.11876	0.344081	-6.15775	7.3785e-10	1.2435e-08	Ps	Dep.	E	METABOLISM	Amino acid transport and metabolism	Proline-specific_permease_ProY
	L1365	Ps_03843	1028.61	727.373	1.81654	0.308642	5.88561	3.96599e-09	5.41122e-08	Ps	Enr.	J	INFORMATION STORAGE AND PROCESSING	Translation, ribosomal structure and biogenesis	50S_ribosomal_protein_L31
	L1366	Ps_03845	1376	861.614	1.88259	0.400218	4.7039	2.55234e-06	1.60697e-05	Ps	Enr.	C	METABOLISM	Energy production and conversion	NADP-dependent_malic_enzyme
	L1367	Ps_03922	778.032	548.223	1.75495	0.305386	5.74666	9.10258e-09	1.13732e-07	Ps	Enr.	V	CELLULAR PROCESSES AND SIGNALING	Defense mechanisms	Lipid_A_export_ATP-binding/permease_protein_MsbA
	L1368	Ps_03950	272.714	205.741	1.74602	0.285454	6.11666	9.55568e-10	1.55625e-08	Ps	Enr.	L	INFORMATION STORAGE AND PROCESSING	Replication, recombination and repair	Oligoribonuclease
	L1369	Ps_03966	1623.81	1118.53	1.58015	0.330541	4.78048	1.7488e-06	1.15799e-05	Ps	Enr.	P	METABOLISM	Inorganic ion transport and metabolism	Iron-utilization_periplasmic_protein
	L1370	Ps_03971	1389.8	757.637	2.05017	0.587489	3.48972	0.000483521	0.00153156	Ps	Enr.	J	INFORMATION STORAGE AND PROCESSING	Translation, ribosomal structure and biogenesis	30S_ribosomal_protein_S6
	L1371	Ps_03972	760.169	400.521	2.27454	0.614481	3.70156	0.000214279	0.000759239	Ps	Enr.	J	INFORMATION STORAGE AND PROCESSING	Translation, ribosomal structure and biogenesis	30S_ribosomal_protein_S18
	L1372	Ps_03977	1686.3	1256.76	1.77094	0.275588	6.42603	1.30977e-10	2.76425e-09	Ps	Enr.	C	METABOLISM	Energy production and conversion	hypothetical_protein
	L1373	Ps_03987	2194.9	2302.53	-1.61914	0.291225	-5.55975	2.70169e-08	2.95857e-07	Ps	Dep.	H	METABOLISM	Coenzyme transport and metabolism	NH(3)-dependent_NAD(+)_synthetase
	L1374	Ps_03990	1646.89	1876.28	-2.17998	0.388118	-5.61681	1.94513e-08	2.19655e-07	Ps	Dep.	C	METABOLISM	Energy production and conversion	Succinate-semialdehyde_dehydrogenase_[NADP(+)]
	L1375	Ps_04010	7003.12	8075.52	-2.45358	0.409962	-5.9849	2.16522e-09	3.16089e-08	Ps	Dep.	M	CELLULAR PROCESSES AND SIGNALING	Cell wall/membrane/envelope biogenesis	hypothetical_protein
	L1376	Ps_04050	659	398.959	2.09947	0.45221	4.64268	3.4392e-06	2.08386e-05	Ps	Enr.	F	METABOLISM	Nucleotide transport and metabolism	Phosphoribosylamine--glycine_ligase
	L1377	Ps_04051	968.857	589.539	2.0011	0.429783	4.65606	3.22313e-06	1.97417e-05	Ps	Enr.	F	METABOLISM	Nucleotide transport and metabolism	Bifunctional_purine_biosynthesis_protein_PurH
	L1378	Ps_04058	283.123	170.074	2.14722	0.48511	4.42626	9.58817e-06	5.09711e-05	Ps	Enr.	E	METABOLISM	Amino acid transport and metabolism	3-dehydroquinate_dehydratase_1
	L1379	Ps_04133	433.039	466.22	-1.96943	0.305599	-6.4445	1.15983e-10	2.48504e-09	Ps	Dep.	K	INFORMATION STORAGE AND PROCESSING	Transcription	[Ribosomal_protein_S18]-alanine_N-acetyltransferase
	L1380	Ps_04203	1249.09	1426.64	-1.90968	0.406263	-4.70061	2.59383e-06	1.62583e-05	Ps	Dep.	M	CELLULAR PROCESSES AND SIGNALING	Cell wall/membrane/envelope biogenesis	Tuberculostearic_acid_methyltransferase_UfaA1
	L1381	Ps_04212	5084.37	5922.44	-2.30751	0.427492	-5.39779	6.74657e-08	6.72866e-07	Ps	Dep.	L	INFORMATION STORAGE AND PROCESSING	Replication, recombination and repair	Renalase
	L1382	Ps_04213	1810.32	2070.55	-1.56374	0.429059	-3.64458	0.000267827	0.000923062	Ps	Dep.	L	INFORMATION STORAGE AND PROCESSING	Replication, recombination and repair	Renalase
	L1383	Ps_04216	2694.09	2943.65	-1.65244	0.389342	-4.24419	2.19389e-05	0.000104945	Ps	Dep.	H	METABOLISM	Coenzyme transport and metabolism	Ferrochelatase
	L1384	Ps_04226	546.857	330.531	2.36571	0.417263	5.66957	1.43155e-08	1.69827e-07	Ps	Enr.	J	INFORMATION STORAGE AND PROCESSING	Translation, ribosomal structure and biogenesis	30S_ribosomal_protein_S20
	L1385	Ps_04243	18140.3	19533.5	-1.78467	0.323949	-5.50912	3.60628e-08	3.81265e-07	Ps	Dep.	O	CELLULAR PROCESSES AND SIGNALING	Post-translational modification, protein turnover, and chaperones	Chaperone_protein_ClpB
	L1386	Ps_04279	614.914	424.888	1.8077	0.3216	5.62095	1.89907e-08	2.16624e-07	Ps	Enr.	O	CELLULAR PROCESSES AND SIGNALING	Post-translational modification, protein turnover, and chaperones	PKHD-type_hydroxylase
	L1387	Ps_04316	1761.68	1144.85	1.52762	0.399625	3.82264	0.00013203	0.000503376	Ps	Enr.	J	INFORMATION STORAGE AND PROCESSING	Translation, ribosomal structure and biogenesis	30S_ribosomal_protein_S9
	L1388	Ps_04324	401.034	465.849	-2.32348	0.398028	-5.83749	5.29945e-09	6.96094e-08	Ps	Dep.	E	METABOLISM	Amino acid transport and metabolism	putative_5-dehydro-4-deoxyglucarate_dehydratase
	L1389	Ps_04334	72.9889	45.4093	1.65712	0.542587	3.0541	0.00225735	0.00587265	Ps	Enr.	J	INFORMATION STORAGE AND PROCESSING	Translation, ribosomal structure and biogenesis	Glutamyl-tRNA(Gln)_amidotransferase_subunit_C
	L1390	Ps_04342	5612.09	6120.58	-1.61498	0.347172	-4.65182	3.29019e-06	2.01087e-05	Ps	Dep.	H	METABOLISM	Coenzyme transport and metabolism	Metalloprotease_TldD
	L1391	Ps_04367	434.714	296.337	1.74413	0.315785	5.52315	3.32983e-08	3.55371e-07	Ps	Enr.	F	METABOLISM	Nucleotide transport and metabolism	ATP_phosphoribosyltransferase
	L1392	Ps_04413	6822.83	7568.33	-2.05724	0.277857	-7.40392	1.32218e-13	5.36006e-12	Ps	Dep.	M	CELLULAR PROCESSES AND SIGNALING	Cell wall/membrane/envelope biogenesis	UDP-N-acetylmuramoyl-L-alanyl-D-glutamate--2,6-diaminopimelate_ligase
	L1393	Ps_04414	1303.32	1432.42	-2.08392	0.271321	-7.68065	1.58288e-14	7.19318e-13	Ps	Dep.	M	CELLULAR PROCESSES AND SIGNALING	Cell wall/membrane/envelope biogenesis	UDP-N-acetylmuramoyl-tripeptide--D-alanyl-D-alanine_ligase
	L1394	Ps_04415	1492.86	1621.6	-1.59436	0.254145	-6.27344	3.53154e-10	6.56772e-09	Ps	Dep.	M	CELLULAR PROCESSES AND SIGNALING	Cell wall/membrane/envelope biogenesis	UDP-N-acetylmuramoyl-tripeptide--D-alanyl-D-alanine_ligase
	L1395	Ps_04416	2332.85	2532.51	-1.93602	0.22377	-8.65185	5.06703e-18	4.68077e-16	Ps	Dep.	M	CELLULAR PROCESSES AND SIGNALING	Cell wall/membrane/envelope biogenesis	Phospho-N-acetylmuramoyl-pentapeptide-transferase
	L1396	Ps_04417	7730.19	8778.29	-2.48977	0.303511	-8.20321	2.34056e-16	1.51599e-14	Ps	Dep.	M	CELLULAR PROCESSES AND SIGNALING	Cell wall/membrane/envelope biogenesis	UDP-N-acetylmuramoylalanine--D-glutamate_ligase
	L1397	Ps_04418	6641.05	7521.4	-2.62965	0.281305	-9.34805	8.92813e-21	1.35973e-18	Ps	Dep.	D	CELLULAR PROCESSES AND SIGNALING	Cell cycle control, cell division, chromosome partitioning	putative_peptidoglycan_glycosyltransferase_FtsW
	L1398	Ps_04419	4517.01	5135.98	-2.6259	0.265399	-9.89416	4.4129e-23	1.1303e-20	Ps	Dep.	M	CELLULAR PROCESSES AND SIGNALING	Cell wall/membrane/envelope biogenesis	UDP-N-acetylglucosamine--N-acetylmuramyl-(pentapeptide)_pyrophosphoryl-undecaprenol_N-acetylglucosamine_transferase
	L1399	Ps_04420	11147.7	12820	-2.6944	0.331482	-8.12835	4.35173e-16	2.60873e-14	Ps	Dep.	M	CELLULAR PROCESSES AND SIGNALING	Cell wall/membrane/envelope biogenesis	UDP-N-acetylmuramate--L-alanine_ligase
	L1400	Ps_04421	7216.32	8318.22	-2.68684	0.345783	-7.77032	7.82893e-15	3.73865e-13	Ps	Dep.	F	METABOLISM	Nucleotide transport and metabolism	D-alanine--D-alanine_ligase
	L1401	Ps_04424	11402.8	12901	-2.4542	0.256357	-9.57338	1.03462e-21	1.94337e-19	Ps	Dep.	D	CELLULAR PROCESSES AND SIGNALING	Cell cycle control, cell division, chromosome partitioning	Cell_division_protein_FtsZ
	L1402	Ps_04477	65.8514	47.3003	1.62653	0.368462	4.41438	1.013e-05	5.32982e-05	Ps	Enr.	H	METABOLISM	Coenzyme transport and metabolism	Cyclic_pyranopterin_monophosphate_synthase
	L1403	Ps_04528	738.457	523.399	1.93732	0.291048	6.65637	2.80681e-11	7.39084e-10	Ps	Enr.	K	INFORMATION STORAGE AND PROCESSING	Transcription	putative_RNA_polymerase_sigma_factor_FecI
	L1404	Ps_04535	247.845	172.462	1.62148	0.32307	5.01899	5.19446e-07	4.03813e-06	Ps	Enr.	S	POORLY CHARACTERIZED	Function unknown	Nucleoid-associated_protein_YejK
	L1405	Ps_04544	2079.22	1405.06	1.71372	0.324944	5.27388	1.33566e-07	1.21787e-06	Ps	Enr.	M	CELLULAR PROCESSES AND SIGNALING	Cell wall/membrane/envelope biogenesis	Elongation_factor_4
	L1406	Ps_04568	13918.9	16463.9	-2.9451	0.377241	-7.80696	5.85859e-15	2.89589e-13	Ps	Dep.	P	METABOLISM	Inorganic ion transport and metabolism	NADPH-dependent_ferric-chelate_reductase
	L1407	Ps_04569	10149.2	12319.4	-2.65471	0.447898	-5.92705	3.08431e-09	4.28081e-08	Ps	Dep.	K	INFORMATION STORAGE AND PROCESSING	Transcription	Transcriptional_regulator_YqjI
	L1408	Ps_04613	293.529	210.77	1.96259	0.2559	7.66938	1.72827e-14	7.72922e-13	Ps	Enr.	P	METABOLISM	Inorganic ion transport and metabolism	Glutamate/aspartate_import_permease_protein_GltJ
	L1409	Ps_04623	1488.67	1716.3	-2.28341	0.420455	-5.43082	5.60963e-08	5.71614e-07	Ps	Dep.	C	METABOLISM	Energy production and conversion	Periplasmic_nitrate_reductase
	L1410	Ps_04624	904.697	1020.81	-1.89245	0.34256	-5.52445	3.30521e-08	3.53412e-07	Ps	Dep.	C	METABOLISM	Energy production and conversion	Periplasmic_nitrate_reductase
	L1411	Ps_04639	71.8571	51.192	1.53742	0.36755	4.1829	2.87818e-05	0.000133157	Ps	Enr.	C	METABOLISM	Energy production and conversion	Ferredoxin_1
	L1412	Ps_04673	3165.22	3541.48	-2.8668	0.441537	-6.49277	8.42736e-11	1.86228e-09	Ps	Dep.	K	INFORMATION STORAGE AND PROCESSING	Transcription	HTH-type_transcriptional_activator_CmpR
	L1413	Ps_04676	121.046	80.198	2.20175	0.349435	6.30088	2.95951e-10	5.6151e-09	Ps	Enr.	S	POORLY CHARACTERIZED	Function unknown	hypothetical_protein
	L1414	Ps_04699	1112.03	705.448	1.57881	0.418037	3.77673	0.000158904	0.00059182	Ps	Enr.	J	INFORMATION STORAGE AND PROCESSING	Translation, ribosomal structure and biogenesis	Lysine--tRNA_ligase,_heat_inducible
	L1415	Ps_04706	20477.7	23220.2	-2.78312	0.29944	-9.29444	1.47986e-20	2.13821e-18	Ps	Dep.	M	CELLULAR PROCESSES AND SIGNALING	Cell wall/membrane/envelope biogenesis	Peptidoglycan-associated_lipoprotein
	L1416	Ps_04710	1100.81	855.142	2.72006	0.299757	9.07421	1.1451e-19	1.42423e-17	Ps	Enr.	F	METABOLISM	Nucleotide transport and metabolism	Adenylate_kinase
	L1417	Ps_04732	719.133	608.578	1.50684	0.306066	4.92325	8.51192e-07	6.22918e-06	Ps	Enr.	E	METABOLISM	Amino acid transport and metabolism	Succinyl-diaminopimelate_desuccinylase
	L1418	Ps_04739	149.41	101.825	1.82747	0.33134	5.51538	3.48029e-08	3.70027e-07	Ps	Enr.	P	METABOLISM	Inorganic ion transport and metabolism	Protein_YffB
	L1419	Ps_04745	3769.89	2397.68	1.7844	0.386799	4.61325	3.96424e-06	2.3539e-05	Ps	Enr.	J	INFORMATION STORAGE AND PROCESSING	Translation, ribosomal structure and biogenesis	30S_ribosomal_protein_S2
	L1420	Ps_04754	4188.03	2903.47	1.56525	0.336007	4.65838	3.18705e-06	1.95419e-05	Ps	Enr.	M	CELLULAR PROCESSES AND SIGNALING	Cell wall/membrane/envelope biogenesis	Outer_membrane_protein_assembly_factor_BamA
	L1421	Ps_04764	2475.9	1838.04	1.50067	0.284719	5.2707	1.35908e-07	1.23523e-06	Ps	Enr.	F	METABOLISM	Nucleotide transport and metabolism	CTP_synthase
	L1422	Ps_04766	1557.86	972.114	1.83766	0.416544	4.41167	1.02576e-05	5.39194e-05	Ps	Enr.	G	METABOLISM	Carbohydrate transport and metabolism	Enolase
	L1423	Ps_04772	275.184	209.948	1.86315	0.265525	7.01686	2.26917e-12	7.43418e-11	Ps	Enr.	I	METABOLISM	Lipid transport and metabolism	2-C-methyl-D-erythritol_2,4-cyclodiphosphate_synthase
	L1424	Ps_04778	640.714	353.72	3.27638	0.478603	6.84571	7.60956e-12	2.26878e-10	Ps	Enr.	K	INFORMATION STORAGE AND PROCESSING	Transcription	Cold_shock_protein_CapB
	L1425	Ps_04779	420.732	268.958	2.16832	0.372408	5.82243	5.79989e-09	7.54789e-08	Ps	Enr.	F	METABOLISM	Nucleotide transport and metabolism	dCTP_deaminase
	L1426	Ps_04791	1258.81	1379.86	-1.9225	0.359669	-5.34521	9.03111e-08	8.59634e-07	Ps	Dep.	L	INFORMATION STORAGE AND PROCESSING	Replication, recombination and repair	DNA_ligase
	L1427	Ps_04794	74.956	53.2912	2.28527	0.324143	7.05018	1.78688e-12	5.92297e-11	Ps	Enr.	U	CELLULAR PROCESSES AND SIGNALING	Intracellular trafficking, secretion, and vesicular transport	hypothetical_protein
	L1428	Ps_04850	3263.52	3798.34	-2.21709	0.423307	-5.23756	1.62716e-07	1.4531e-06	Ps	Dep.	E	METABOLISM	Amino acid transport and metabolism	3-oxoadipate_enol-lactonase_2
	L1429	Ps_04851	1788	2071.65	-2.39444	0.428277	-5.59088	2.25926e-08	2.516e-07	Ps	Dep.	L	INFORMATION STORAGE AND PROCESSING	Replication, recombination and repair	hypothetical_protein
	L1430	Ps_04887	25928.2	30624.6	-4.08086	0.431359	-9.46048	3.06543e-21	5.23445e-19	Ps	Dep.	C	METABOLISM	Energy production and conversion	Alcohol_dehydrogenase_2
	L1431	Ps_04902	217.353	154.565	1.69907	0.30111	5.64271	1.67393e-08	1.94487e-07	Ps	Enr.	L	INFORMATION STORAGE AND PROCESSING	Replication, recombination and repair	Uracil-DNA_glycosylase
	L1432	Ps_04921	201.164	135.565	1.74045	0.399351	4.3582	1.31137e-05	6.69952e-05	Ps	Enr.	O	CELLULAR PROCESSES AND SIGNALING	Post-translational modification, protein turnover, and chaperones	Peroxiredoxin_Bcp
	L1433	Ps_04923	1982.08	1366.74	2.09354	0.323472	6.4721	9.66511e-11	2.10281e-09	Ps	Enr.	E	METABOLISM	Amino acid transport and metabolism	4-hydroxy-tetrahydrodipicolinate_synthase
	L1434	Ps_04924	2525.2	1918.69	1.57221	0.314293	5.00237	5.66297e-07	4.35346e-06	Ps	Enr.	M	CELLULAR PROCESSES AND SIGNALING	Cell wall/membrane/envelope biogenesis	Outer_membrane_protein_assembly_factor_BamC
	L1435	Ps_04926	583.695	403.65	2.08471	0.317825	6.5593	5.40599e-11	1.30183e-09	Ps	Enr.	F	METABOLISM	Nucleotide transport and metabolism	Phosphoribosylaminoimidazole-succinocarboxamide_synthase
	L1436	Ps_04967	455.997	381.571	1.74884	0.307862	5.6806	1.34222e-08	1.60581e-07	Ps	Enr.	E	METABOLISM	Amino acid transport and metabolism	Gamma-glutamylputrescine_synthetase_PuuA
	L1437	Ps_04973	220.774	142.812	2.30376	0.347276	6.63379	3.27179e-11	8.38026e-10	Ps	Enr.	S	POORLY CHARACTERIZED	Function unknown	hypothetical_protein
	L1438	Ps_04986	2312.01	2552.01	-1.62945	0.329069	-4.9517	7.35672e-07	5.46181e-06	Ps	Dep.	E	METABOLISM	Amino acid transport and metabolism	5-oxoprolinase_subunit_A_3
	L1439	Ps_05011	3835.48	4314	-2.26938	0.313984	-7.22769	4.91263e-13	1.74105e-11	Ps	Dep.	I	METABOLISM	Lipid transport and metabolism	3-ketoacyl-CoA_thiolase
	L1440	Ps_05040	603.286	432.559	1.76339	0.265254	6.64794	2.97226e-11	7.71828e-10	Ps	Enr.	M	CELLULAR PROCESSES AND SIGNALING	Cell wall/membrane/envelope biogenesis	Intermembrane_phospholipid_transport_system_lipoprotein_MlaA
	L1441	Ps_05042	1277.55	955.474	1.61691	0.244006	6.62651	3.43719e-11	8.68545e-10	Ps	Enr.	T	CELLULAR PROCESSES AND SIGNALING	Signal transduction mechanisms	Regulator_of_RpoS
	L1442	Ps_05056	493.931	536.084	-1.65253	0.252721	-6.53896	6.195e-11	1.45453e-09	Ps	Dep.	K	INFORMATION STORAGE AND PROCESSING	Transcription	HTH-type_transcriptional_regulator_DmlR
	L1443	Ps_05068	116.594	127.529	-1.71588	0.335731	-5.11089	3.20637e-07	2.65314e-06	Ps	Dep.	K	INFORMATION STORAGE AND PROCESSING	Transcription	HTH-type_transcriptional_activator_AllS
	L1444	Ps_05073	600.646	665.075	-1.53198	0.340772	-4.4956	6.93749e-06	3.81765e-05	Ps	Dep.	I	METABOLISM	Lipid transport and metabolism	L-amino_acid_amidase
	L1445	Ps_05074	3130.6	3391.56	-1.70962	0.264428	-6.46533	1.01076e-10	2.19063e-09	Ps	Dep.	K	INFORMATION STORAGE AND PROCESSING	Transcription	HTH-type_quorum_sensing-dependent_transcriptional_regulator_RpaR
	L1446	Ps_05130	679.111	806.47	-2.49985	0.552587	-4.52391	6.07088e-06	3.40392e-05	Ps	Dep.	P	METABOLISM	Inorganic ion transport and metabolism	Potassium-transporting_ATPase_potassium-binding_subunit
	L1447	Ps_05132	580.428	670.222	-2.4399	0.472119	-5.16797	2.36645e-07	2.03898e-06	Ps	Dep.	P	METABOLISM	Inorganic ion transport and metabolism	Potassium-transporting_ATPase_KdpC_subunit
	L1448	Ps_05176	1032.24	660.596	1.80757	0.382457	4.72621	2.28753e-06	1.46314e-05	Ps	Enr.	J	INFORMATION STORAGE AND PROCESSING	Translation, ribosomal structure and biogenesis	Elongation_factor_P
	L1449	Ps_05190	1185.5	1286.85	-1.56678	0.304131	-5.15167	2.58175e-07	2.19761e-06	Ps	Dep.	Q	METABOLISM	Secondary metabolites biosynthesis, transport, and catabolism	Thiopurine_S-methyltransferase
	L1450	Ps_05235	217.051	235.619	-1.62579	0.319791	-5.08392	3.69721e-07	3.01502e-06	Ps	Dep.	G	METABOLISM	Carbohydrate transport and metabolism	Hydroxypyruvate_isomerase
	L1451	Ps_05236	966.257	1198.31	-3.51053	0.456995	-7.68177	1.569e-14	7.18806e-13	Ps	Dep.	S	POORLY CHARACTERIZED	Function unknown	Glyoxylate_carboligase
	L1452	Ps_05238	201.143	133.374	1.52217	0.41342	3.68189	0.00023151	0.000811294	Ps	Enr.	K	INFORMATION STORAGE AND PROCESSING	Transcription	HTH-type_transcriptional_regulator_RutR
	L1453	Ps_05247	22614.2	27190.6	-3.41022	0.426548	-7.99493	1.29643e-15	7.09258e-14	Ps	Dep.	M	CELLULAR PROCESSES AND SIGNALING	Cell wall/membrane/envelope biogenesis	Cation/acetate_symporter_ActP
	L1454	Ps_05274	3230.57	3689.26	-2.34033	0.353064	-6.62863	3.38819e-11	8.63911e-10	Ps	Dep.	P	METABOLISM	Inorganic ion transport and metabolism	Vitamin_B12_transporter_BtuB
	L1455	Ps_05288	46.9491	36.5287	1.63014	0.31958	5.10089	3.38063e-07	2.78914e-06	Ps	Enr.	K	INFORMATION STORAGE AND PROCESSING	Transcription	hypothetical_protein
	L1456	Ps_05315	3988.53	4432.43	-2.12524	0.346236	-6.13813	8.35e-10	1.38797e-08	Ps	Dep.	I	METABOLISM	Lipid transport and metabolism	Acyl-coenzyme_A_dehydrogenase
	L1457	Ps_05318	366.192	250.107	2.2859	0.276953	8.25375	1.53498e-16	1.02972e-14	Ps	Enr.	V	CELLULAR PROCESSES AND SIGNALING	Defense mechanisms	putative_ABC_transporter_ATP-binding_protein_YadG
	L1458	Ps_05361	590.359	642.518	-1.68759	0.2741	-6.15685	7.4207e-10	1.24451e-08	Ps	Dep.	T	CELLULAR PROCESSES AND SIGNALING	Signal transduction mechanisms	Sigma54-dependent_transcriptional_activator_SfnR
	L1459	Ps_05400	599.287	420.807	1.74903	0.269104	6.49946	8.06062e-11	1.79532e-09	Ps	Enr.	K	INFORMATION STORAGE AND PROCESSING	Transcription	putative_RNA_polymerase_sigma_factor_FecI
	L1460	Ps_05403	5097.78	5873.43	-2.81083	0.500808	-5.6126	1.9931e-08	2.24174e-07	Ps	Dep.	K	INFORMATION STORAGE AND PROCESSING	Transcription	HTH-type_transcriptional_regulator_CdhR
	L1461	Ps_05404	957.344	1091.92	-2.91523	0.296572	-9.82976	8.3816e-23	1.96793e-20	Ps	Dep.	J	INFORMATION STORAGE AND PROCESSING	Translation, ribosomal structure and biogenesis	Haloalkane_dehalogenase
	L1462	Ps_05405	1822.31	2042	-2.10347	0.314204	-6.69462	2.16237e-11	5.83013e-10	Ps	Dep.	G	METABOLISM	Carbohydrate transport and metabolism	Trehalase
	L1463	Ps_05423	223.143	133.155	2.56586	0.425019	6.03704	1.56968e-09	2.39705e-08	Ps	Enr.	H	METABOLISM	Coenzyme transport and metabolism	6-carboxy-5,6,7,8-tetrahydropterin_synthase
	L1464	Ps_05441	394.223	273.879	1.63453	0.298893	5.46862	4.53546e-08	4.68941e-07	Ps	Enr.	E	METABOLISM	Amino acid transport and metabolism	Serine/threonine_transporter_SstT
	L1465	Ps_05454	18.483	11.8811	2.27428	0.562054	4.04636	5.202e-05	0.00022207	Ps	Enr.	K	INFORMATION STORAGE AND PROCESSING	Transcription	hypothetical_protein
	L1466	Ps_05461	644.197	741.85	-2.46216	0.30068	-8.18864	2.64184e-16	1.67267e-14	Ps	Dep.	I	METABOLISM	Lipid transport and metabolism	putative_succinyl-CoA:3-ketoacid_coenzyme_A_transferase_subunit_A
	L1467	Ps_05490	1398.29	663.684	2.89119	1.01366	2.85224	0.00434118	0.0103839	Ps	Enr.	E	METABOLISM	Amino acid transport and metabolism	Phospho-2-dehydro-3-deoxyheptonate_aldolase,_Tyr-sensitive
	L1468	Ps_05529	1423	1522.29	-1.75402	0.311202	-5.63627	1.7377e-08	2.01067e-07	Ps	Dep.	K	INFORMATION STORAGE AND PROCESSING	Transcription	hypothetical_protein
	L1469	Ps_05565	363.714	404.821	-2.64313	0.220307	-11.9975	3.66295e-33	6.88025e-30	Ps	Dep.	P	METABOLISM	Inorganic ion transport and metabolism	putative_manganese_catalase
	L1470	Ps_05570	60.7989	65.1221	-2.09368	0.326535	-6.41182	1.43796e-10	2.99368e-09	Ps	Dep.	C	METABOLISM	Energy production and conversion	Cytochrome_bo(3)_ubiquinol_oxidase_subunit_3
	L1471	Ps_05586	460.714	534.547	-2.5427	0.427831	-5.94324	2.7945e-09	3.95654e-08	Ps	Dep.	K	INFORMATION STORAGE AND PROCESSING	Transcription	hypothetical_protein
	L1472	Ps_05630	636.647	477.983	1.53121	0.354215	4.32281	1.54052e-05	7.72318e-05	Ps	Enr.	O	CELLULAR PROCESSES AND SIGNALING	Post-translational modification, protein turnover, and chaperones	Disulfide-bond_oxidoreductase_YghU
	L1473	Ps_00014	1017.2	1142.48	-2.21752	0.294122	-7.53946	4.71927e-14	2.01463e-12	Ps	Dep.	no_annotation	no_annotation	no_annotation	Acetoin_catabolism_regulatory_protein
	L1474	Ps_00034	128.001	86.8847	1.84149	0.34955	5.26818	1.37782e-07	1.24824e-06	Ps	Enr.	no_annotation	no_annotation	no_annotation	hypothetical_protein
	L1475	Ps_00057	244.26	201.837	1.663	0.333727	4.98312	6.25669e-07	4.71974e-06	Ps	Enr.	no_annotation	no_annotation	no_annotation	hypothetical_protein
	L1476	Ps_00069	1838.95	2137.86	-2.11121	0.495288	-4.26259	2.02074e-05	9.80782e-05	Ps	Dep.	no_annotation	no_annotation	no_annotation	D-beta-hydroxybutyrate_dehydrogenase
	L1477	Ps_00071	1418.12	1599.67	-1.54419	0.404032	-3.82194	0.000132407	0.000504471	Ps	Dep.	no_annotation	no_annotation	no_annotation	hypothetical_protein
	L1478	Ps_00092	563.286	604.85	-1.61107	0.320997	-5.01895	5.19546e-07	4.03813e-06	Ps	Dep.	no_annotation	no_annotation	no_annotation	hypothetical_protein
	L1479	Ps_00094	5863.56	7230.52	-4.30695	0.406626	-10.5919	3.24896e-26	1.30771e-23	Ps	Dep.	no_annotation	no_annotation	no_annotation	hypothetical_protein
	L1480	Ps_00095	285.286	335.638	-2.88492	0.348588	-8.27601	1.2737e-16	8.75282e-15	Ps	Dep.	no_annotation	no_annotation	no_annotation	hypothetical_protein
	L1481	Ps_00102	322.429	201.193	2.2512	0.397879	5.65799	1.53159e-08	1.79429e-07	Ps	Enr.	no_annotation	no_annotation	no_annotation	hypothetical_protein
	L1482	Ps_00111	654.67	696.646	-1.51221	0.232165	-6.5135	7.34184e-11	1.67495e-09	Ps	Dep.	no_annotation	no_annotation	no_annotation	hypothetical_protein
	L1483	Ps_00112	2475.29	2850.49	-2.03153	0.413905	-4.90819	9.19195e-07	6.66624e-06	Ps	Dep.	no_annotation	no_annotation	no_annotation	hypothetical_protein
	L1484	Ps_00115	1511.21	1637.57	-1.52143	0.332115	-4.58104	4.6268e-06	2.69339e-05	Ps	Dep.	no_annotation	no_annotation	no_annotation	hypothetical_protein
	L1485	Ps_00120	14590.1	17477.7	-3.54097	0.898114	-3.94267	8.0579e-05	0.000326043	Ps	Dep.	no_annotation	no_annotation	no_annotation	hypothetical_protein
	L1486	Ps_00143	670.343	547.752	1.87846	0.390186	4.81427	1.47736e-06	1.00059e-05	Ps	Enr.	no_annotation	no_annotation	no_annotation	hypothetical_protein
	L1487	Ps_00150	1195.43	759.846	2.01413	0.398035	5.06019	4.18847e-07	3.35256e-06	Ps	Enr.	no_annotation	no_annotation	no_annotation	Ferripyoverdine_receptor
	L1488	Ps_00152	18.8571	12.353	2.77305	0.569708	4.8675	1.13019e-06	8.01086e-06	Ps	Enr.	no_annotation	no_annotation	no_annotation	hypothetical_protein
	L1489	Ps_00156	221.255	165.171	1.89085	0.221679	8.52969	1.46739e-17	1.2005e-15	Ps	Enr.	no_annotation	no_annotation	no_annotation	hypothetical_protein
	L1490	Ps_00165	5538.63	6225.98	-2.46902	0.271712	-9.08691	1.01896e-19	1.30497e-17	Ps	Dep.	no_annotation	no_annotation	no_annotation	hypothetical_protein
	L1491	Ps_00201	787.428	922.591	-1.89137	0.440327	-4.29539	1.74387e-05	8.60484e-05	Ps	Dep.	no_annotation	no_annotation	no_annotation	hypothetical_protein
	L1492	Ps_00202	9216.37	10523.5	-1.93339	0.430231	-4.49384	6.99492e-06	3.8455e-05	Ps	Dep.	no_annotation	no_annotation	no_annotation	hypothetical_protein
	L1493	Ps_00218	422.143	277.004	1.68644	0.390101	4.3231	1.53851e-05	7.71997e-05	Ps	Enr.	no_annotation	no_annotation	no_annotation	Thiol_peroxidase
	L1494	Ps_00230	361.286	415.099	-2.01867	0.397522	-5.07813	3.8116e-07	3.09041e-06	Ps	Dep.	no_annotation	no_annotation	no_annotation	hypothetical_protein
	L1495	Ps_00236	5667.19	6410.98	-2.68055	0.315401	-8.49887	1.91441e-17	1.5411e-15	Ps	Dep.	no_annotation	no_annotation	no_annotation	Glucosamine_kinase
	L1496	Ps_00237	1683.71	1885.74	-2.21437	0.344306	-6.43139	1.26439e-10	2.68861e-09	Ps	Dep.	no_annotation	no_annotation	no_annotation	Maltokinase
	L1497	Ps_00247	464.55	503.252	-1.57073	0.305483	-5.1418	2.72114e-07	2.30928e-06	Ps	Dep.	no_annotation	no_annotation	no_annotation	PCP_degradation_transcriptional_activation_protein
	L1498	Ps_00250	274.186	301.264	-1.74536	0.293418	-5.94838	2.70808e-09	3.85354e-08	Ps	Dep.	no_annotation	no_annotation	no_annotation	Glutathione-regulated_potassium-efflux_system_ancillary_protein_KefF
	L1499	Ps_00259	76.1429	43.4765	2.31508	0.537769	4.30497	1.6701e-05	8.29166e-05	Ps	Enr.	no_annotation	no_annotation	no_annotation	hypothetical_protein
	L1500	Ps_00280	2683.45	3115.89	-2.80006	0.394128	-7.10445	1.20805e-12	4.07627e-11	Ps	Dep.	no_annotation	no_annotation	no_annotation	Multifunctional_non-homologous_end_joining_protein_LigD
	L1501	Ps_00281	3041.88	3580.74	-3.10037	0.454593	-6.8201	9.09778e-12	2.6701e-10	Ps	Dep.	no_annotation	no_annotation	no_annotation	Multifunctional_non-homologous_end_joining_protein_LigD
	L1502	Ps_00306	103.714	113.516	-1.73231	0.323558	-5.35393	8.60625e-08	8.24754e-07	Ps	Dep.	no_annotation	no_annotation	no_annotation	hypothetical_protein
	L1503	Ps_00312	429.724	470.849	-1.59151	0.321073	-4.95685	7.1644e-07	5.3472e-06	Ps	Dep.	no_annotation	no_annotation	no_annotation	Phenylacetaldoxime_dehydratase
	L1504	Ps_00316	5232.4	5704.89	-1.85654	0.285365	-6.50585	7.72566e-11	1.73443e-09	Ps	Dep.	no_annotation	no_annotation	no_annotation	L-threonine_3-dehydrogenase
	L1505	Ps_00321	218.29	240.393	-1.59744	0.332261	-4.80778	1.52613e-06	1.02991e-05	Ps	Dep.	no_annotation	no_annotation	no_annotation	Quercetin_2,3-dioxygenase
	L1506	Ps_00324	215.143	141.874	1.73577	0.367145	4.72775	2.27026e-06	1.45872e-05	Ps	Enr.	no_annotation	no_annotation	no_annotation	hypothetical_protein
	L1507	Ps_00335	4588.79	3707.32	1.77077	0.340658	5.19808	2.01357e-07	1.75409e-06	Ps	Enr.	no_annotation	no_annotation	no_annotation	Type_I_secretion_system_ATP-binding_protein_PrsD
	L1508	Ps_00350	15.2106	11.2576	1.98318	0.473733	4.18629	2.83555e-05	0.000131401	Ps	Enr.	no_annotation	no_annotation	no_annotation	hypothetical_protein
	L1509	Ps_00361	936.051	1068.06	-2.15144	0.35146	-6.12145	9.27289e-10	1.51898e-08	Ps	Dep.	no_annotation	no_annotation	no_annotation	hypothetical_protein
	L1510	Ps_00362	323.739	364.072	-1.58313	0.384532	-4.11703	3.83794e-05	0.000171505	Ps	Dep.	no_annotation	no_annotation	no_annotation	hypothetical_protein
	L1511	Ps_00363	1479.38	1693.88	-2.11081	0.44867	-4.7046	2.54365e-06	1.6033e-05	Ps	Dep.	no_annotation	no_annotation	no_annotation	hypothetical_protein
	L1512	Ps_00364	631.576	717.473	-2.50411	0.396393	-6.31722	2.66304e-10	5.10415e-09	Ps	Dep.	no_annotation	no_annotation	no_annotation	hypothetical_protein
	L1513	Ps_00369	112.286	70.6026	1.99951	0.488743	4.09114	4.29264e-05	0.000188682	Ps	Enr.	no_annotation	no_annotation	no_annotation	2-iminobutanoate/2-iminopropanoate_deaminase
	L1514	Ps_00381	205.287	220.671	-1.51153	0.282129	-5.35759	8.43393e-08	8.13787e-07	Ps	Dep.	no_annotation	no_annotation	no_annotation	Putrescine--pyruvate_aminotransferase
	L1515	Ps_00386	342.038	430.473	-3.76703	0.464113	-8.11662	4.79344e-16	2.81814e-14	Ps	Dep.	no_annotation	no_annotation	no_annotation	hypothetical_protein
	L1516	Ps_00387	361.541	434.144	-2.83804	0.443025	-6.40605	1.49341e-10	3.08255e-09	Ps	Dep.	no_annotation	no_annotation	no_annotation	hypothetical_protein
	L1517	Ps_00393	656.903	804.838	-3.5548	0.599558	-5.92904	3.04718e-09	4.23972e-08	Ps	Dep.	no_annotation	no_annotation	no_annotation	Acetylpolyamine_amidohydrolase_2
	L1518	Ps_00424	173.714	187.003	-1.57483	0.315193	-4.99641	5.84063e-07	4.46567e-06	Ps	Dep.	no_annotation	no_annotation	no_annotation	hypothetical_protein
	L1519	Ps_00430	2445.96	2879.61	-2.71052	0.457837	-5.92028	3.21398e-09	4.44982e-08	Ps	Dep.	no_annotation	no_annotation	no_annotation	Acetyl-CoA_acetyltransferase
	L1520	Ps_00431	2996.82	3497.22	-2.34442	0.558181	-4.20011	2.66787e-05	0.000124863	Ps	Dep.	no_annotation	no_annotation	no_annotation	putative_oxidoreductase
	L1521	Ps_00436	1903.95	2033.37	-1.63562	0.246776	-6.62794	3.40409e-11	8.64057e-10	Ps	Dep.	no_annotation	no_annotation	no_annotation	Adaptive-response_sensory-kinase_SasA
	L1522	Ps_00440	215.55	142.732	1.68474	0.373508	4.51058	6.46511e-06	3.58925e-05	Ps	Enr.	no_annotation	no_annotation	no_annotation	Chemotaxis_protein_methyltransferase
	L1523	Ps_00441	1643.6	1123.06	1.89319	0.321781	5.88347	4.01747e-09	5.46822e-08	Ps	Enr.	no_annotation	no_annotation	no_annotation	Sensor_histidine_kinase_RcsC
	L1524	Ps_00445	272.284	226.25	2.13218	0.450047	4.73769	2.16171e-06	1.40175e-05	Ps	Enr.	no_annotation	no_annotation	no_annotation	hypothetical_protein
	L1525	Ps_00471	3727.32	4284.84	-2.17748	0.388553	-5.60407	2.09371e-08	2.34554e-07	Ps	Dep.	no_annotation	no_annotation	no_annotation	4-hydroxyphenylpyruvate_dioxygenase
	L1526	Ps_00489	65.2857	46.9641	2.31601	0.330317	7.01149	2.35791e-12	7.63611e-11	Ps	Enr.	no_annotation	no_annotation	no_annotation	hypothetical_protein
	L1527	Ps_00501	721.571	781.482	-1.792	0.292236	-6.132	8.67793e-10	1.42983e-08	Ps	Dep.	no_annotation	no_annotation	no_annotation	hypothetical_protein
	L1528	Ps_00507	37.8571	38.8622	-1.69794	0.442192	-3.83982	0.000123125	0.000475211	Ps	Dep.	no_annotation	no_annotation	no_annotation	hypothetical_protein
	L1529	Ps_00523	194.428	141.2	1.80857	0.278355	6.49734	8.17526e-11	1.81369e-09	Ps	Enr.	no_annotation	no_annotation	no_annotation	HTH-type_transcriptional_regulator_CueR
	L1530	Ps_00534	20842	20804.4	-1.68304	0.37704	-4.46383	8.05061e-06	4.36624e-05	Ps	Dep.	no_annotation	no_annotation	no_annotation	Small_heat_shock_protein_IbpB
	L1531	Ps_00589	391.343	413.954	-1.99622	0.354627	-5.62908	1.81178e-08	2.07508e-07	Ps	Dep.	no_annotation	no_annotation	no_annotation	hypothetical_protein
	L1532	Ps_00605	80.999	46.9359	2.73339	0.519603	5.26053	1.43641e-07	1.29507e-06	Ps	Enr.	no_annotation	no_annotation	no_annotation	hypothetical_protein
	L1533	Ps_00609	689.292	515.309	2.74571	0.483217	5.68213	1.33025e-08	1.59488e-07	Ps	Enr.	no_annotation	no_annotation	no_annotation	hypothetical_protein
	L1534	Ps_00629	20563.2	23668.1	-2.86501	0.370579	-7.73117	1.0656e-14	5.04594e-13	Ps	Dep.	no_annotation	no_annotation	no_annotation	Maltooligosyl_trehalose_synthase
	L1535	Ps_00630	1494.64	1781.07	-2.56183	0.393721	-6.50673	7.68028e-11	1.73114e-09	Ps	Dep.	no_annotation	no_annotation	no_annotation	hypothetical_protein
	L1536	Ps_00631	9429.53	10690.1	-2.57701	0.280214	-9.19656	3.69586e-20	4.95862e-18	Ps	Dep.	no_annotation	no_annotation	no_annotation	Glycogen_operon_protein_GlgX_
	L1537	Ps_00632	12643.5	14796.9	-3.69074	0.424796	-8.68828	3.67978e-18	3.45593e-16	Ps	Dep.	no_annotation	no_annotation	no_annotation	hypothetical_protein
	L1538	Ps_00633	5067.28	5874.73	-3.15673	0.385259	-8.19379	2.53128e-16	1.62088e-14	Ps	Dep.	no_annotation	no_annotation	no_annotation	hypothetical_protein
	L1539	Ps_00634	1130.46	1271.22	-2.35879	0.276546	-8.52949	1.47e-17	1.2005e-15	Ps	Dep.	no_annotation	no_annotation	no_annotation	hypothetical_protein
	L1540	Ps_00635	2594.26	2975.08	-2.88329	0.353917	-8.14678	3.7375e-16	2.28922e-14	Ps	Dep.	no_annotation	no_annotation	no_annotation	hypothetical_protein
	L1541	Ps_00637	3128.32	2115.25	1.70243	0.320619	5.30981	1.09739e-07	1.0255e-06	Ps	Enr.	no_annotation	no_annotation	no_annotation	Ferric-pseudobactin_BN7/BN8_receptor
	L1542	Ps_00641	219.397	179.016	1.90551	0.413083	4.61291	3.97076e-06	2.35529e-05	Ps	Enr.	no_annotation	no_annotation	no_annotation	hypothetical_protein
	L1543	Ps_00649	231.286	136.163	2.46417	0.50699	4.86038	1.17159e-06	8.23183e-06	Ps	Enr.	no_annotation	no_annotation	no_annotation	hypothetical_protein
	L1544	Ps_00660	33.4286	38.3641	-2.06703	0.452394	-4.56909	4.8985e-06	2.82528e-05	Ps	Dep.	no_annotation	no_annotation	no_annotation	hypothetical_protein
	L1545	Ps_00661	526.033	611.638	-2.47883	0.398836	-6.21516	5.12727e-10	9.0571e-09	Ps	Dep.	no_annotation	no_annotation	no_annotation	hypothetical_protein
	L1546	Ps_00663	2431.65	2551.43	-1.50748	0.246308	-6.12032	9.33898e-10	1.52537e-08	Ps	Dep.	no_annotation	no_annotation	no_annotation	hypothetical_protein
	L1547	Ps_00670	528.606	555.231	-1.57136	0.242346	-6.48394	8.93549e-11	1.96686e-09	Ps	Dep.	no_annotation	no_annotation	no_annotation	hypothetical_protein
	L1548	Ps_00676	158.571	111.688	1.64425	0.378756	4.34118	1.4172e-05	7.16227e-05	Ps	Enr.	no_annotation	no_annotation	no_annotation	hypothetical_protein
	L1549	Ps_00688	5128.02	5898.05	-2.42499	0.333961	-7.26129	3.83413e-13	1.37614e-11	Ps	Dep.	no_annotation	no_annotation	no_annotation	C4-dicarboxylate-binding_periplasmic_protein_DctP
	L1550	Ps_00689	6118.03	6811.65	-2.07927	0.319363	-6.51067	7.48181e-11	1.7e-09	Ps	Dep.	no_annotation	no_annotation	no_annotation	Citrate_lyase_subunit_beta-like_protein
	L1551	Ps_00690	12590.3	14068.2	-1.89353	0.370063	-5.11678	3.108e-07	2.58694e-06	Ps	Dep.	no_annotation	no_annotation	no_annotation	Acetyl-CoA:oxalate_CoA-transferase
	L1552	Ps_00692	3318.86	3617.86	-1.50722	0.351638	-4.28628	1.81692e-05	8.92619e-05	Ps	Dep.	no_annotation	no_annotation	no_annotation	Acyl-CoA_dehydrogenase_fadE12
	L1553	Ps_00724	112.714	79.7233	1.57599	0.388266	4.05904	4.92756e-05	0.000212285	Ps	Enr.	no_annotation	no_annotation	no_annotation	hypothetical_protein
	L1554	Ps_00744	760.809	839.262	-1.82527	0.3275	-5.57336	2.49872e-08	2.75544e-07	Ps	Dep.	no_annotation	no_annotation	no_annotation	hypothetical_protein
	L1555	Ps_00755	240.681	266.001	-2.05263	0.293717	-6.98846	2.77927e-12	8.94925e-11	Ps	Dep.	no_annotation	no_annotation	no_annotation	Putative_outer_membrane_protein
	L1556	Ps_00756	476.633	517.409	-1.67051	0.277402	-6.022	1.7228e-09	2.59748e-08	Ps	Dep.	no_annotation	no_annotation	no_annotation	hypothetical_protein
	L1557	Ps_00757	499.751	595.008	-2.65303	0.375931	-7.05724	1.69847e-12	5.66325e-11	Ps	Dep.	no_annotation	no_annotation	no_annotation	hypothetical_protein
	L1558	Ps_00758	291.87	331.954	-2.88983	0.304983	-9.47537	2.65812e-21	4.68078e-19	Ps	Dep.	no_annotation	no_annotation	no_annotation	hypothetical_protein
	L1559	Ps_00762	1041.39	1126.43	-1.57998	0.28036	-5.63552	1.74528e-08	2.01174e-07	Ps	Dep.	no_annotation	no_annotation	no_annotation	Baeyer-Villiger_monooxygenase
	L1560	Ps_00763	268.613	299.168	-2.17822	0.294791	-7.38905	1.4788e-13	5.90995e-12	Ps	Dep.	no_annotation	no_annotation	no_annotation	Putative_oxidoreductase_SadH
	L1561	Ps_00764	173.251	188.27	-1.87496	0.330305	-5.67645	1.37521e-08	1.6418e-07	Ps	Dep.	no_annotation	no_annotation	no_annotation	hypothetical_protein
	L1562	Ps_00775	600.252	402.84	2.3613	0.306048	7.71545	1.20555e-14	5.66106e-13	Ps	Enr.	no_annotation	no_annotation	no_annotation	hypothetical_protein
	L1563	Ps_00776	115.211	83.2053	2.56218	0.313205	8.18051	2.82654e-16	1.76973e-14	Ps	Enr.	no_annotation	no_annotation	no_annotation	hypothetical_protein
	L1564	Ps_00790	2299.3	2724.27	-1.97451	0.47386	-4.16687	3.0881e-05	0.000141937	Ps	Dep.	no_annotation	no_annotation	no_annotation	hypothetical_protein
	L1565	Ps_00791	26	18.9933	2.01147	0.413181	4.86826	1.12584e-06	7.99004e-06	Ps	Enr.	no_annotation	no_annotation	no_annotation	hypothetical_protein
	L1566	Ps_00795	1397.97	1468.79	-1.54087	0.275807	-5.58678	2.31321e-08	2.56723e-07	Ps	Dep.	no_annotation	no_annotation	no_annotation	Pyruvate_dehydrogenase_[ubiquinone]
	L1567	Ps_00808	1211.4	771.903	1.74936	0.390413	4.48079	7.4366e-06	4.07243e-05	Ps	Enr.	no_annotation	no_annotation	no_annotation	Membrane-bound_lytic_murein_transglycosylase_D
	L1568	Ps_00827	1545.05	756.164	2.51909	1.05169	2.39527	0.0166082	0.0330347	Ps	Enr.	no_annotation	no_annotation	no_annotation	hypothetical_protein
	L1569	Ps_00830	656.275	449.374	2.02056	0.378695	5.33558	9.52408e-08	9.03504e-07	Ps	Enr.	no_annotation	no_annotation	no_annotation	hypothetical_protein
	L1570	Ps_00857	2902.18	3115.27	-1.76387	0.265149	-6.65235	2.88452e-11	7.56013e-10	Ps	Dep.	no_annotation	no_annotation	no_annotation	UvrABC_system_protein_A
	L1571	Ps_00869	99.5341	115.524	-2.53861	0.42765	-5.93618	2.91732e-09	4.10492e-08	Ps	Dep.	no_annotation	no_annotation	no_annotation	3-mercaptopropionate_dioxygenase
	L1572	Ps_00870	53.9623	59.1645	-2.03554	0.335967	-6.05877	1.37166e-09	2.13516e-08	Ps	Dep.	no_annotation	no_annotation	no_annotation	3-mercaptopropionate_dioxygenase
	L1573	Ps_00875	163.387	174.904	-1.7166	0.366041	-4.68965	2.73672e-06	1.70591e-05	Ps	Dep.	no_annotation	no_annotation	no_annotation	hypothetical_protein
	L1574	Ps_00898	3295.43	3796.06	-1.78809	0.519843	-3.43967	0.000582419	0.00180128	Ps	Dep.	no_annotation	no_annotation	no_annotation	hypothetical_protein
	L1575	Ps_00901	836.49	611.03	1.82525	0.336561	5.42322	5.85333e-08	5.94169e-07	Ps	Enr.	no_annotation	no_annotation	no_annotation	hypothetical_protein
	L1576	Ps_00925	1360.68	1592.84	-3.33457	0.465533	-7.16291	7.89828e-13	2.71383e-11	Ps	Dep.	no_annotation	no_annotation	no_annotation	hypothetical_protein
	L1577	Ps_00926	4996.36	5882.13	-3.34272	0.484015	-6.90624	4.97666e-12	1.54921e-10	Ps	Dep.	no_annotation	no_annotation	no_annotation	Release_factor_glutamine_methyltransferase
	L1578	Ps_00927	3974.86	4468.95	-1.98914	0.398685	-4.98925	6.06135e-07	4.6032e-06	Ps	Dep.	no_annotation	no_annotation	no_annotation	hypothetical_protein
	L1579	Ps_01000	7582.98	8168.65	-1.5335	0.303418	-5.05409	4.32447e-07	3.44673e-06	Ps	Dep.	no_annotation	no_annotation	no_annotation	NADH-quinone_oxidoreductase_subunit_C/D
	L1580	Ps_01002	5452.19	6044.06	-2.14619	0.322326	-6.65845	2.76725e-11	7.32087e-10	Ps	Dep.	no_annotation	no_annotation	no_annotation	NADH-quinone_oxidoreductase_subunit_F
	L1581	Ps_01006	1826.1	2100.27	-2.99929	0.26871	-11.1618	6.27155e-29	3.92669e-26	Ps	Dep.	no_annotation	no_annotation	no_annotation	NADH-quinone_oxidoreductase_subunit_J
	L1582	Ps_01008	8650.36	9769.41	-2.55192	0.273162	-9.34215	9.44001e-21	1.39985e-18	Ps	Dep.	no_annotation	no_annotation	no_annotation	NADH-quinone_oxidoreductase_subunit_L
	L1583	Ps_01010	3493.54	3823.31	-2.05011	0.237787	-8.62161	6.60178e-18	5.81266e-16	Ps	Dep.	no_annotation	no_annotation	no_annotation	NADH-quinone_oxidoreductase_subunit_M
	L1584	Ps_01018	783.986	971.175	-4.08271	0.414356	-9.85315	6.64309e-23	1.62756e-20	Ps	Dep.	no_annotation	no_annotation	no_annotation	hypothetical_protein
	L1585	Ps_01019	1268.5	1526.53	-2.90328	0.456776	-6.35603	2.07036e-10	4.10791e-09	Ps	Dep.	no_annotation	no_annotation	no_annotation	hypothetical_protein
	L1586	Ps_01026	219.761	240.613	-1.72728	0.365423	-4.7268	2.28089e-06	1.46055e-05	Ps	Dep.	no_annotation	no_annotation	no_annotation	Macrolide_export_ATP-binding/permease_protein_MacB
	L1587	Ps_01027	14.4289	15.0639	-1.57214	0.417346	-3.76699	0.000165226	0.000610125	Ps	Dep.	no_annotation	no_annotation	no_annotation	hypothetical_protein
	L1588	Ps_01059	239.909	269.206	-1.75787	0.325981	-5.39254	6.94684e-08	6.89181e-07	Ps	Dep.	no_annotation	no_annotation	no_annotation	3-[(3aS,4S,7aS)-7a-methyl-1,5-dioxo-octahydro-1H-inden-4-yl]propanoyl:CoA_ligase
	L1589	Ps_01060	1598.96	1818.83	-1.9105	0.380502	-5.021	5.14037e-07	4.01191e-06	Ps	Dep.	no_annotation	no_annotation	no_annotation	3-[(3aS,4S,7aS)-7a-methyl-1,5-dioxo-octahydro-1H-inden-4-yl]propanoyl:CoA_ligase
	L1590	Ps_01071	1459.8	1645.84	-2.0858	0.429805	-4.85289	1.21673e-06	8.52769e-06	Ps	Dep.	no_annotation	no_annotation	no_annotation	hypothetical_protein
	L1591	Ps_01072	1887.69	2102.91	-1.67619	0.325974	-5.1421	2.7168e-07	2.30907e-06	Ps	Dep.	no_annotation	no_annotation	no_annotation	hypothetical_protein
	L1592	Ps_01073	4963.85	5433.65	-1.54709	0.324763	-4.76375	1.90028e-06	1.25095e-05	Ps	Dep.	no_annotation	no_annotation	no_annotation	hypothetical_protein
	L1593	Ps_01090	516.619	562.008	-2.10092	0.350187	-5.99941	1.98033e-09	2.92124e-08	Ps	Dep.	no_annotation	no_annotation	no_annotation	1-aminocyclopropane-1-carboxylate_deaminase
	L1594	Ps_01106	2.85714	2.18669	2.77901	1.08506	2.56115	0.0104326	0.0221505	Ps	Enr.	no_annotation	no_annotation	no_annotation	tRNA-His(gtg)
	L1595	Ps_01109	28.5714	20.7943	1.84128	0.431821	4.26399	2.00807e-05	9.75473e-05	Ps	Enr.	no_annotation	no_annotation	no_annotation	tRNA-Arg(tct)
	L1596	Ps_01112	304.857	230.072	1.80561	0.291802	6.1878	6.101e-10	1.05782e-08	Ps	Enr.	no_annotation	no_annotation	no_annotation	hypothetical_protein
	L1597	Ps_01113	460.571	541.869	-2.2937	0.438781	-5.22743	1.71882e-07	1.52097e-06	Ps	Dep.	no_annotation	no_annotation	no_annotation	hypothetical_protein
	L1598	Ps_01128	643.164	765.137	-3.14234	0.330827	-9.49843	2.13073e-21	3.87312e-19	Ps	Dep.	no_annotation	no_annotation	no_annotation	Uronate_dehydrogenase
	L1599	Ps_01129	262.581	283.898	-1.72878	0.312045	-5.54017	3.02184e-08	3.27833e-07	Ps	Dep.	no_annotation	no_annotation	no_annotation	6-deoxy-6-sulfogluconolactonase
	L1600	Ps_01146	6951.28	8635.82	-3.49097	0.63616	-5.48757	4.0749e-08	4.24437e-07	Ps	Dep.	no_annotation	no_annotation	no_annotation	Lipoamide_acyltransferase_component_of_branched-chain_alpha-keto_acid_dehydrogenase_complex
	L1601	Ps_01161	9305.55	6778.77	2.71964	0.509354	5.33939	9.32581e-08	8.86187e-07	Ps	Enr.	no_annotation	no_annotation	no_annotation	L-ornithine_N(5)-monooxygenase
	L1602	Ps_01164	2170.87	1693.08	1.67793	0.305193	5.49794	3.84257e-08	4.03219e-07	Ps	Enr.	no_annotation	no_annotation	no_annotation	Macrolide_export_ATP-binding/permease_protein_MacB
	L1603	Ps_01165	493.189	354.5	2.16055	0.357792	6.03858	1.55478e-09	2.38545e-08	Ps	Enr.	no_annotation	no_annotation	no_annotation	hypothetical_protein
	L1604	Ps_01250	141.967	151.483	-1.52514	0.297028	-5.13468	2.8263e-07	2.38559e-06	Ps	Dep.	no_annotation	no_annotation	no_annotation	hypothetical_protein
	L1605	Ps_01257	119.334	80.4922	1.55925	0.3824	4.07753	4.55174e-05	0.000198676	Ps	Enr.	no_annotation	no_annotation	no_annotation	hypothetical_protein
	L1606	Ps_01258	697.157	415.181	2.21627	0.451521	4.90846	9.17934e-07	6.66567e-06	Ps	Enr.	no_annotation	no_annotation	no_annotation	hypothetical_protein
	L1607	Ps_01261	86.5714	41.3245	3.00178	1.0923	2.74812	0.00599389	0.0137076	Ps	Enr.	no_annotation	no_annotation	no_annotation	hypothetical_protein
	L1608	Ps_01263	36.5427	22.6701	2.88875	0.505251	5.71744	1.08139e-08	1.33248e-07	Ps	Enr.	no_annotation	no_annotation	no_annotation	hypothetical_protein
	L1609	Ps_01274	80	45.3742	3.06635	0.556369	5.51135	3.56082e-08	3.77876e-07	Ps	Enr.	no_annotation	no_annotation	no_annotation	hypothetical_protein
	L1610	Ps_01275	96.714	47.4777	4.1898	1.02348	4.09369	4.24555e-05	0.000187343	Ps	Enr.	no_annotation	no_annotation	no_annotation	hypothetical_protein
	L1611	Ps_01276	169	105.306	2.26201	0.454149	4.98078	6.33288e-07	4.77083e-06	Ps	Enr.	no_annotation	no_annotation	no_annotation	hypothetical_protein
	L1612	Ps_01277	25.2101	14.0379	3.88796	0.705668	5.50962	3.59614e-08	3.80907e-07	Ps	Enr.	no_annotation	no_annotation	no_annotation	hypothetical_protein
	L1613	Ps_01278	15.2184	9.56783	2.09201	0.613646	3.40915	0.000651655	0.00198813	Ps	Enr.	no_annotation	no_annotation	no_annotation	hypothetical_protein
	L1614	Ps_01301	89.0626	59.044	1.86358	0.422068	4.41535	1.00849e-05	5.31603e-05	Ps	Enr.	no_annotation	no_annotation	no_annotation	hypothetical_protein
	L1615	Ps_01303	2973.41	3579.2	-1.97188	0.526688	-3.74393	0.000181162	0.00065734	Ps	Dep.	no_annotation	no_annotation	no_annotation	hypothetical_protein
	L1616	Ps_01304	5.14286	3.92101	2.21035	0.757602	2.91756	0.00352781	0.00868466	Ps	Enr.	no_annotation	no_annotation	no_annotation	hypothetical_protein
	L1617	Ps_01308	79.8571	47.7519	1.93698	0.516838	3.74776	0.000178424	0.000649076	Ps	Enr.	no_annotation	no_annotation	no_annotation	hypothetical_protein
	L1618	Ps_01314	30.0844	32.8894	-1.90273	0.418278	-4.54897	5.39101e-06	3.07785e-05	Ps	Dep.	no_annotation	no_annotation	no_annotation	hypothetical_protein
	L1619	Ps_01320	4324.48	5100.18	-3.07531	0.390277	-7.87981	3.27867e-15	1.72666e-13	Ps	Dep.	no_annotation	no_annotation	no_annotation	hypothetical_protein
	L1620	Ps_01326	192.857	136.123	1.6091	0.29697	5.41839	6.01388e-08	6.07315e-07	Ps	Enr.	no_annotation	no_annotation	no_annotation	hypothetical_protein
	L1621	Ps_01330	566.934	380.922	1.69516	0.360864	4.6975	2.63368e-06	1.64898e-05	Ps	Enr.	no_annotation	no_annotation	no_annotation	hypothetical_protein
	L1622	Ps_01331	72.168	46.8219	1.56002	0.466293	3.34559	0.000821082	0.00243132	Ps	Enr.	no_annotation	no_annotation	no_annotation	hypothetical_protein
	L1623	Ps_01352	73.2857	50.3631	1.56912	0.381617	4.11177	3.92629e-05	0.000174622	Ps	Enr.	no_annotation	no_annotation	no_annotation	hypothetical_protein
	L1624	Ps_01360	1065.67	1180.88	-1.59479	0.330954	-4.81877	1.44446e-06	9.84222e-06	Ps	Dep.	no_annotation	no_annotation	no_annotation	Ribose_import_binding_protein_RbsB
	L1625	Ps_01385	7.57143	5.64173	1.89454	0.694327	2.7286	0.00636039	0.0144345	Ps	Enr.	no_annotation	no_annotation	no_annotation	tRNA-Asp(gtc)
	L1626	Ps_01387	6.42857	4.07081	3.3084	0.927842	3.56569	0.000362895	0.00119726	Ps	Enr.	no_annotation	no_annotation	no_annotation	tRNA-Val(tac)
	L1627	Ps_01413	1260.6	1361.26	-1.56356	0.304536	-5.13425	2.83265e-07	2.38594e-06	Ps	Dep.	no_annotation	no_annotation	no_annotation	Putative_aminoacrylate_hydrolase_RutD
	L1628	Ps_01415	15.7143	8.70266	3.13888	0.744507	4.21606	2.48611e-05	0.00011733	Ps	Enr.	no_annotation	no_annotation	no_annotation	tRNA-Glu(ttc)
	L1629	Ps_01416	9.85714	6.84003	2.63997	0.661512	3.99081	6.58486e-05	0.000272836	Ps	Enr.	no_annotation	no_annotation	no_annotation	tRNA-Ala(ggc)
	L1630	Ps_01421	947	686.477	1.63901	0.313853	5.22224	1.76775e-07	1.55402e-06	Ps	Enr.	no_annotation	no_annotation	no_annotation	Aromatic-amino-acid_aminotransferase
	L1631	Ps_01425	1150.14	1284.82	-1.79203	0.33607	-5.33232	9.69683e-08	9.16806e-07	Ps	Dep.	no_annotation	no_annotation	no_annotation	hypothetical_protein
	L1632	Ps_01431	168.757	176.793	-1.5081	0.248566	-6.06719	1.30167e-09	2.03182e-08	Ps	Dep.	no_annotation	no_annotation	no_annotation	hypothetical_protein
	L1633	Ps_01453	185.857	130.475	3.50702	0.434216	8.07667	6.65584e-16	3.78845e-14	Ps	Enr.	no_annotation	no_annotation	no_annotation	hypothetical_protein
	L1634	Ps_01464	91.7147	98.9612	-1.54121	0.321532	-4.79332	1.6404e-06	1.0988e-05	Ps	Dep.	no_annotation	no_annotation	no_annotation	HTH-type_transcriptional_regulator_CdhR
	L1635	Ps_01467	815.453	868.857	-1.63334	0.303105	-5.38868	7.09767e-08	7.01674e-07	Ps	Dep.	no_annotation	no_annotation	no_annotation	hypothetical_protein
	L1636	Ps_01482	4809.93	5786.81	-3.60907	0.31459	-11.4723	1.81739e-30	2.0482e-27	Ps	Dep.	no_annotation	no_annotation	no_annotation	hypothetical_protein
	L1637	Ps_01484	14.2857	9.89769	2.15016	0.543364	3.95713	7.58565e-05	0.000309075	Ps	Enr.	no_annotation	no_annotation	no_annotation	Non-heme_chloroperoxidase
	L1638	Ps_01486	20.8244	13.1458	1.836	0.537468	3.41602	0.000635446	0.00194394	Ps	Enr.	no_annotation	no_annotation	no_annotation	hypothetical_protein
	L1639	Ps_01491	170.429	118.83	1.7612	0.317908	5.53997	3.02526e-08	3.27833e-07	Ps	Enr.	no_annotation	no_annotation	no_annotation	hypothetical_protein
	L1640	Ps_01492	133.734	145.517	-1.92094	0.290357	-6.61578	3.69606e-11	9.21664e-10	Ps	Dep.	no_annotation	no_annotation	no_annotation	hypothetical_protein
	L1641	Ps_01517	1342.75	901.359	2.78132	0.341987	8.13283	4.1937e-16	2.54102e-14	Ps	Enr.	no_annotation	no_annotation	no_annotation	hypothetical_protein
	L1642	Ps_01524	3253.14	3633.12	-2.41548	0.265406	-9.10107	8.94448e-20	1.17214e-17	Ps	Dep.	no_annotation	no_annotation	no_annotation	Glutathione_biosynthesis_bifunctional_protein_GshAB
	L1643	Ps_01530	174	213.505	-3.02023	0.537611	-5.61787	1.93326e-08	2.18754e-07	Ps	Dep.	no_annotation	no_annotation	no_annotation	hypothetical_protein
	L1644	Ps_01532	6.42857	4.54471	1.97074	0.673432	2.92642	0.00342893	0.00847456	Ps	Enr.	no_annotation	no_annotation	no_annotation	hypothetical_protein
	L1645	Ps_01546	611.296	659.848	-1.6396	0.244324	-6.71077	1.93604e-11	5.27032e-10	Ps	Dep.	no_annotation	no_annotation	no_annotation	hypothetical_protein
	L1646	Ps_01558	512.571	365.12	1.53507	0.275828	5.56531	2.61684e-08	2.87487e-07	Ps	Enr.	no_annotation	no_annotation	no_annotation	50S_ribosomal_protein_L3_glutamine_methyltransferase
	L1647	Ps_01563	96.1429	60.627	2.2196	0.4016	5.52689	3.25962e-08	3.49201e-07	Ps	Enr.	no_annotation	no_annotation	no_annotation	hypothetical_protein
	L1648	Ps_01589	61.8474	47.6744	1.76334	0.306585	5.75154	8.8433e-09	1.10984e-07	Ps	Enr.	no_annotation	no_annotation	no_annotation	hypothetical_protein
	L1649	Ps_01592	1101.62	792.859	2.03033	0.41966	4.83803	1.3113e-06	9.08876e-06	Ps	Enr.	no_annotation	no_annotation	no_annotation	Protein_MbtH
	L1650	Ps_01593	7664.48	6954.41	1.60566	0.461463	3.4795	0.000502358	0.00158588	Ps	Enr.	no_annotation	no_annotation	no_annotation	Diaminobutyrate--2-oxoglutarate_aminotransferase
	L1651	Ps_01594	328.481	248.445	2.20074	0.486779	4.52102	6.15433e-06	3.43703e-05	Ps	Enr.	no_annotation	no_annotation	no_annotation	hypothetical_protein
	L1652	Ps_01606	1756.5	933.313	3.12662	0.562382	5.5596	2.70393e-08	2.95857e-07	Ps	Enr.	no_annotation	no_annotation	no_annotation	hypothetical_protein
	L1653	Ps_01610	2340.01	2754.23	-2.88765	0.343247	-8.41276	4.00464e-17	3.00882e-15	Ps	Dep.	no_annotation	no_annotation	no_annotation	hypothetical_protein
	L1654	Ps_01611	2164.16	2454.48	-1.87896	0.376008	-4.99712	5.8192e-07	4.45533e-06	Ps	Dep.	no_annotation	no_annotation	no_annotation	Glucose_1-dehydrogenase
	L1655	Ps_01614	158.759	171.47	-1.59854	0.337874	-4.73117	2.23232e-06	1.43762e-05	Ps	Dep.	no_annotation	no_annotation	no_annotation	Enoyl-CoA-hydratase
	L1656	Ps_01656	4314.51	4741.66	-1.86681	0.292126	-6.39044	1.65412e-10	3.37892e-09	Ps	Dep.	no_annotation	no_annotation	no_annotation	Flagellar_motor_switch_protein_FliG
	L1657	Ps_01659	3136.01	3382.47	-1.54296	0.319957	-4.82238	1.41856e-06	9.70097e-06	Ps	Dep.	no_annotation	no_annotation	no_annotation	Regulatory_protein_AtoC
	L1658	Ps_01713	1767.64	1976.46	-2.06556	0.315067	-6.55594	5.52907e-11	1.32018e-09	Ps	Dep.	no_annotation	no_annotation	no_annotation	hypothetical_protein
	L1659	Ps_01729	284.341	198.43	2.01122	0.331394	6.06897	1.28729e-09	2.02058e-08	Ps	Enr.	no_annotation	no_annotation	no_annotation	hypothetical_protein
	L1660	Ps_01741	597.387	673.592	-2.27423	0.383174	-5.93525	2.93405e-09	4.11278e-08	Ps	Dep.	no_annotation	no_annotation	no_annotation	hypothetical_protein
	L1661	Ps_01742	290.159	334.444	-2.53858	0.386006	-6.57652	4.81582e-11	1.17477e-09	Ps	Dep.	no_annotation	no_annotation	no_annotation	hypothetical_protein
	L1662	Ps_01744	411.857	308.387	2.73251	0.241703	11.3052	1.23616e-29	8.70723e-27	Ps	Enr.	no_annotation	no_annotation	no_annotation	hypothetical_protein
	L1663	Ps_01751	2818.32	3350.82	-3.02927	0.373228	-8.11643	4.80109e-16	2.81814e-14	Ps	Dep.	no_annotation	no_annotation	no_annotation	hypothetical_protein
	L1664	Ps_01752	1016.7	1187.74	-2.13083	0.424426	-5.02049	5.15392e-07	4.01692e-06	Ps	Dep.	no_annotation	no_annotation	no_annotation	hypothetical_protein
	L1665	Ps_01789	218.873	244.989	-1.65712	0.449386	-3.68752	0.00022645	0.000796088	Ps	Dep.	no_annotation	no_annotation	no_annotation	hypothetical_protein
	L1666	Ps_01790	573.414	622.535	-1.74168	0.453979	-3.83648	0.000124811	0.000480075	Ps	Dep.	no_annotation	no_annotation	no_annotation	Toxin_FitB
	L1667	Ps_01793	1622.12	1623.52	-1.56869	0.347658	-4.51215	6.41747e-06	3.56632e-05	Ps	Dep.	no_annotation	no_annotation	no_annotation	putative_copper-importing_P-type_ATPase_A
	L1668	Ps_01820	1412.49	1638.63	-2.685	0.340231	-7.89169	2.98123e-15	1.58483e-13	Ps	Dep.	no_annotation	no_annotation	no_annotation	hypothetical_protein
	L1669	Ps_01837	594.429	673.932	-1.74319	0.379394	-4.59466	4.33448e-06	2.54425e-05	Ps	Dep.	no_annotation	no_annotation	no_annotation	Serine/threonine-protein_kinase_PknD
	L1670	Ps_01846	279.555	208.749	1.97912	0.223589	8.85159	8.62845e-19	8.95374e-17	Ps	Enr.	no_annotation	no_annotation	no_annotation	hypothetical_protein
	L1671	Ps_01847	1370.24	1059.86	1.62104	0.28796	5.62939	1.80852e-08	2.07508e-07	Ps	Enr.	no_annotation	no_annotation	no_annotation	Zinc_transport_protein_ZntB
	L1672	Ps_01854	583.78	493.819	2.01882	0.303796	6.64531	3.02578e-11	7.82123e-10	Ps	Enr.	no_annotation	no_annotation	no_annotation	hypothetical_protein
	L1673	Ps_01860	1811.39	2036.2	-2.00186	0.379719	-5.27195	1.3498e-07	1.22878e-06	Ps	Dep.	no_annotation	no_annotation	no_annotation	2-methyl-aconitate_isomerase
	L1674	Ps_01867	144.811	91.3273	1.50732	0.458347	3.2886	0.00100686	0.00290958	Ps	Enr.	no_annotation	no_annotation	no_annotation	hypothetical_protein
	L1675	Ps_01871	84.8827	62.5826	1.69496	0.362414	4.67687	2.9129e-06	1.80773e-05	Ps	Enr.	no_annotation	no_annotation	no_annotation	hypothetical_protein
	L1676	Ps_01884	1076.99	1209.54	-1.9968	0.33894	-5.89131	3.83149e-09	5.2404e-08	Ps	Dep.	no_annotation	no_annotation	no_annotation	HTH-type_transcriptional_regulator_HdfR
	L1677	Ps_01896	117.2	120.666	-1.53475	0.25626	-5.98905	2.11075e-09	3.08937e-08	Ps	Dep.	no_annotation	no_annotation	no_annotation	Fatty_acid_oxidation_complex_subunit_alpha
	L1678	Ps_01900	4	2.82201	2.63755	0.938498	2.8104	0.00494798	0.0116029	Ps	Enr.	no_annotation	no_annotation	no_annotation	hypothetical_protein
	L1679	Ps_01907	425	474.557	-1.802	0.444035	-4.05823	4.94454e-05	0.000212853	Ps	Dep.	no_annotation	no_annotation	no_annotation	hypothetical_protein
	L1680	Ps_01910	182.857	126.486	2.48555	0.296199	8.39149	4.80009e-17	3.55901e-15	Ps	Enr.	no_annotation	no_annotation	no_annotation	hypothetical_protein
	L1681	Ps_01913	50.9947	34.5931	2.12953	0.416664	5.11089	3.20637e-07	2.65314e-06	Ps	Enr.	no_annotation	no_annotation	no_annotation	hypothetical_protein
	L1682	Ps_01924	1911.3	2211.35	-2.35735	0.403295	-5.84523	5.05866e-09	6.70257e-08	Ps	Dep.	no_annotation	no_annotation	no_annotation	Glucose_1-dehydrogenase_2
	L1683	Ps_01928	8009.28	9897.16	-3.27904	0.477419	-6.86827	6.49848e-12	1.95823e-10	Ps	Dep.	no_annotation	no_annotation	no_annotation	hypothetical_protein
	L1684	Ps_01929	4653.42	5768.73	-3.90166	0.445982	-8.74847	2.16272e-18	2.10119e-16	Ps	Dep.	no_annotation	no_annotation	no_annotation	hypothetical_protein
	L1685	Ps_01930	2468.32	2958.75	-3.17277	0.432703	-7.33243	2.26024e-13	8.66424e-12	Ps	Dep.	no_annotation	no_annotation	no_annotation	hypothetical_protein
	L1686	Ps_01933	196.638	218.49	-2.50849	0.281536	-8.91002	5.10252e-19	5.63779e-17	Ps	Dep.	no_annotation	no_annotation	no_annotation	hypothetical_protein
	L1687	Ps_01936	369.571	282.46	1.52761	0.247984	6.16011	7.26962e-10	1.23575e-08	Ps	Enr.	no_annotation	no_annotation	no_annotation	hypothetical_protein
	L1688	Ps_01947	572.24	346.625	2.08813	0.441102	4.73389	2.2026e-06	1.42335e-05	Ps	Enr.	no_annotation	no_annotation	no_annotation	Acyl_carrier_protein
	L1689	Ps_01975	3715.85	4181.92	-2.06073	0.336258	-6.12841	8.87606e-10	1.45821e-08	Ps	Dep.	no_annotation	no_annotation	no_annotation	hypothetical_protein
	L1690	Ps_01982	18.2857	9.02845	4.50635	1.02496	4.39662	1.09951e-05	5.7209e-05	Ps	Enr.	no_annotation	no_annotation	no_annotation	tRNA-Ala(tgc)
	L1691	Ps_01983	19	10.8952	4.36862	0.851339	5.13147	2.87495e-07	2.41796e-06	Ps	Enr.	no_annotation	no_annotation	no_annotation	tRNA-Ile(gat)
	L1692	Ps_01984	73.9571	90.5396	-3.53517	1.23206	-2.86931	0.00411364	0.00991886	Ps	Dep.	no_annotation	no_annotation	no_annotation	16S_ribosomal_RNA
	L1693	Ps_01988	750.998	523.262	2.15454	0.266533	8.08357	6.28967e-16	3.65384e-14	Ps	Enr.	no_annotation	no_annotation	no_annotation	hypothetical_protein
	L1694	Ps_01991	8	5.40083	2.32587	0.683768	3.40155	0.000670049	0.00203433	Ps	Enr.	no_annotation	no_annotation	no_annotation	tRNA-Arg(acg)
	L1695	Ps_01993	63.8571	34.9211	3.86029	0.634227	6.08661	1.15328e-09	1.83637e-08	Ps	Enr.	no_annotation	no_annotation	no_annotation	tRNA-Ser(gct)
	L1696	Ps_02002	194.267	133.108	1.62863	0.370582	4.3948	1.10875e-05	5.75304e-05	Ps	Enr.	no_annotation	no_annotation	no_annotation	hypothetical_protein
	L1697	Ps_02006	385.242	259.838	2.38486	0.344325	6.9262	4.32283e-12	1.35328e-10	Ps	Enr.	no_annotation	no_annotation	no_annotation	Arginine_N-succinyltransferase_subunit_beta
	L1698	Ps_02007	385	244.345	2.17507	0.409603	5.31019	1.09513e-07	1.02509e-06	Ps	Enr.	no_annotation	no_annotation	no_annotation	Arginine_N-succinyltransferase_subunit_alpha
	L1699	Ps_02008	4.002	2.34585	3.09502	1.10488	2.80124	0.00509069	0.0118734	Ps	Enr.	no_annotation	no_annotation	no_annotation	hypothetical_protein
	L1700	Ps_02015	138.587	85.4459	1.85005	0.458124	4.03832	5.38359e-05	0.00022861	Ps	Enr.	no_annotation	no_annotation	no_annotation	Histidine_transport_system_permease_protein_HisQ
	L1701	Ps_02020	678.604	712.444	-1.64414	0.259177	-6.3437	2.24311e-10	4.38887e-09	Ps	Dep.	no_annotation	no_annotation	no_annotation	hypothetical_protein
	L1702	Ps_02030	628.095	723.812	-2.39906	0.378238	-6.34273	2.25732e-10	4.40137e-09	Ps	Dep.	no_annotation	no_annotation	no_annotation	hypothetical_protein
	L1703	Ps_02059	314.857	230.997	1.56944	0.270872	5.79405	6.87078e-09	8.77934e-08	Ps	Enr.	no_annotation	no_annotation	no_annotation	Glutathione_S-transferase_GstB
	L1704	Ps_02061	285.571	209.582	2.22595	0.246865	9.01685	1.93572e-19	2.27245e-17	Ps	Enr.	no_annotation	no_annotation	no_annotation	hypothetical_protein
	L1705	Ps_02062	572.428	499.97	1.70587	0.380934	4.47812	7.53019e-06	4.11568e-05	Ps	Enr.	no_annotation	no_annotation	no_annotation	Biofilm_dispersion_protein_BdlA
	L1706	Ps_02068	189.286	153.069	1.89269	0.300446	6.29961	2.98401e-10	5.6237e-09	Ps	Enr.	no_annotation	no_annotation	no_annotation	hypothetical_protein
	L1707	Ps_02077	15732.9	19617.2	-4.00831	0.534465	-7.49966	6.39826e-14	2.69061e-12	Ps	Dep.	no_annotation	no_annotation	no_annotation	hypothetical_protein
	L1708	Ps_02094	155.838	163.174	-1.7827	0.269462	-6.61576	3.69647e-11	9.21664e-10	Ps	Dep.	no_annotation	no_annotation	no_annotation	Arginine_exporter_protein_ArgO
	L1709	Ps_02098	2577.09	1872.11	1.62191	0.295785	5.48341	4.17201e-08	4.3375e-07	Ps	Enr.	no_annotation	no_annotation	no_annotation	hypothetical_protein
	L1710	Ps_02103	32.7143	21.627	2.9644	0.556649	5.32544	1.0071e-07	9.50585e-07	Ps	Enr.	no_annotation	no_annotation	no_annotation	hypothetical_protein
	L1711	Ps_02107	551.424	611.508	-1.75892	0.330796	-5.31724	1.0535e-07	9.89416e-07	Ps	Dep.	no_annotation	no_annotation	no_annotation	Peptidyl-tRNA_hydrolase_ArfB
	L1712	Ps_02110	502.857	458.492	3.46957	0.902561	3.84414	0.000120974	0.000467552	Ps	Enr.	no_annotation	no_annotation	no_annotation	hypothetical_protein
	L1713	Ps_02111	1712.29	1390.72	3.71193	0.334218	11.1063	1.16902e-28	5.98858e-26	Ps	Enr.	no_annotation	no_annotation	no_annotation	hypothetical_protein
	L1714	Ps_02129	8833.6	10292.3	-2.85366	0.501089	-5.69492	1.23432e-08	1.49901e-07	Ps	Dep.	no_annotation	no_annotation	no_annotation	Arginine/ornithine_antiporter
	L1715	Ps_02130	20152	23554.4	-3.28752	0.521426	-6.30486	2.88449e-10	5.50986e-09	Ps	Dep.	no_annotation	no_annotation	no_annotation	Arginine_deiminase
	L1716	Ps_02131	12097.7	13984.4	-3.19952	0.53862	-5.94021	2.8466e-09	4.0202e-08	Ps	Dep.	no_annotation	no_annotation	no_annotation	Ornithine_carbamoyltransferase,_catabolic
	L1717	Ps_02132	2524.37	2693.25	-2.10922	0.508548	-4.14752	3.36091e-05	0.000152978	Ps	Dep.	no_annotation	no_annotation	no_annotation	Carbamate_kinase_1
	L1718	Ps_02133	804.774	867.991	-1.93145	0.35977	-5.36858	7.9358e-08	7.69677e-07	Ps	Dep.	no_annotation	no_annotation	no_annotation	hypothetical_protein
	L1719	Ps_02140	140.571	95.5573	1.65112	0.417538	3.95442	7.67201e-05	0.000312143	Ps	Enr.	no_annotation	no_annotation	no_annotation	hypothetical_protein
	L1720	Ps_02152	204.307	220.344	-2.10515	0.255782	-8.23025	1.86821e-16	1.23851e-14	Ps	Dep.	no_annotation	no_annotation	no_annotation	HTH-type_transcriptional_regulator_NimR
	L1721	Ps_02154	362.953	391.686	-2.26516	0.281821	-8.03759	9.16257e-16	5.11199e-14	Ps	Dep.	no_annotation	no_annotation	no_annotation	hypothetical_protein
	L1722	Ps_02158	169.653	182.983	-1.84557	0.472111	-3.90918	9.26103e-05	0.000367248	Ps	Dep.	no_annotation	no_annotation	no_annotation	hypothetical_protein
	L1723	Ps_02164	6.71429	4.94809	2.66505	0.756181	3.52435	0.000424516	0.00136929	Ps	Enr.	no_annotation	no_annotation	no_annotation	tRNA-Lys(ttt)
	L1724	Ps_02175	4.71429	3.09801	3.45944	1.06695	3.24236	0.00118546	0.00336019	Ps	Enr.	no_annotation	no_annotation	no_annotation	hypothetical_protein
	L1725	Ps_02181	149.714	101.325	1.6572	0.371096	4.4657	7.98082e-06	4.34067e-05	Ps	Enr.	no_annotation	no_annotation	no_annotation	hypothetical_protein
	L1726	Ps_02184	441.266	276.432	1.66138	0.426594	3.89453	9.83882e-05	0.000389065	Ps	Enr.	no_annotation	no_annotation	no_annotation	hypothetical_protein
	L1727	Ps_02199	2307.59	2618.38	-1.77796	0.369652	-4.80983	1.51055e-06	1.02062e-05	Ps	Dep.	no_annotation	no_annotation	no_annotation	GDP-mannose-dependent_alpha-mannosyltransferase
	L1728	Ps_02201	1548.74	1765.16	-2.24331	0.383567	-5.84856	4.95847e-09	6.58985e-08	Ps	Dep.	no_annotation	no_annotation	no_annotation	hypothetical_protein
	L1729	Ps_02202	926.195	1031.69	-2.00273	0.316499	-6.32777	2.48727e-10	4.79992e-09	Ps	Dep.	no_annotation	no_annotation	no_annotation	hypothetical_protein
	L1730	Ps_02208	18.2881	14.1889	2.21035	0.475495	4.64852	3.34318e-06	2.03443e-05	Ps	Enr.	no_annotation	no_annotation	no_annotation	hypothetical_protein
	L1731	Ps_02214	296.58	246.124	1.59039	0.247347	6.42979	1.27777e-10	2.70684e-09	Ps	Enr.	no_annotation	no_annotation	no_annotation	hypothetical_protein
	L1732	Ps_02231	255.799	196.597	2.20727	0.369846	5.96808	2.40066e-09	3.45095e-08	Ps	Enr.	no_annotation	no_annotation	no_annotation	Phosphogluconate_dehydratase
	L1733	Ps_02233	633.77	389.599	2.29017	0.404597	5.66038	1.51037e-08	1.77681e-07	Ps	Enr.	no_annotation	no_annotation	no_annotation	ECF_RNA_polymerase_sigma_factor_SigE
	L1734	Ps_02235	10135.7	5253.14	3.76111	0.525778	7.15342	8.46393e-13	2.89056e-11	Ps	Enr.	no_annotation	no_annotation	no_annotation	Hemin_receptor
	L1735	Ps_02236	2096.95	1253.39	2.04079	0.465925	4.38008	1.18637e-05	6.09963e-05	Ps	Enr.	no_annotation	no_annotation	no_annotation	Heme_oxygenase_PigA
	L1736	Ps_02238	3.42857	2.68479	1.95527	0.850603	2.29869	0.0215228	0.04121	Ps	Enr.	no_annotation	no_annotation	no_annotation	tRNA-Ile(aat)
	L1737	Ps_02247	252.754	183.424	1.9279	0.310376	6.21151	5.24786e-10	9.21237e-09	Ps	Enr.	no_annotation	no_annotation	no_annotation	Sensor_histidine_kinase_RcsC
	L1738	Ps_02266	672.428	723.742	-1.50311	0.314242	-4.7833	1.72441e-06	1.14318e-05	Ps	Dep.	no_annotation	no_annotation	no_annotation	hypothetical_protein
	L1739	Ps_02283	259.736	178.872	1.88964	0.310648	6.0829	1.18031e-09	1.86827e-08	Ps	Enr.	no_annotation	no_annotation	no_annotation	hypothetical_protein
	L1740	Ps_02291	185.714	132.807	1.57101	0.348695	4.50541	6.62438e-06	3.66323e-05	Ps	Enr.	no_annotation	no_annotation	no_annotation	NADH_pyrophosphatase
	L1741	Ps_02292	129.429	86.4996	1.65193	0.364663	4.53003	5.89759e-06	3.33329e-05	Ps	Enr.	no_annotation	no_annotation	no_annotation	hypothetical_protein
	L1742	Ps_02296	360.583	394.085	-1.68906	0.296765	-5.69158	1.25866e-08	1.5124e-07	Ps	Dep.	no_annotation	no_annotation	no_annotation	hypothetical_protein
	L1743	Ps_02297	289.457	318.754	-1.96592	0.310566	-6.33014	2.44938e-10	4.74305e-09	Ps	Dep.	no_annotation	no_annotation	no_annotation	Phosphoenolpyruvate-protein_phosphotransferase
	L1744	Ps_02298	474.812	510.076	-1.81423	0.248174	-7.31033	2.66495e-13	1.00785e-11	Ps	Dep.	no_annotation	no_annotation	no_annotation	Putative_PTS_system_glucosamine-specific_EIICBA_component
	L1745	Ps_02302	421.356	271.823	1.93068	0.438473	4.4032	1.06668e-05	5.57582e-05	Ps	Enr.	no_annotation	no_annotation	no_annotation	Phosphoribosylformylglycinamidine_synthase
	L1746	Ps_02313	2384.29	1613.26	1.74361	0.34556	5.04575	4.51752e-07	3.59044e-06	Ps	Enr.	no_annotation	no_annotation	no_annotation	Inosine-5'-monophosphate_dehydrogenase
	L1747	Ps_02333	20.5714	14.5846	1.51055	0.430843	3.50604	0.000454835	0.00145377	Ps	Enr.	no_annotation	no_annotation	no_annotation	Protein_IscX
	L1748	Ps_02338	597.903	492.178	1.57015	0.370159	4.24183	2.21709e-05	0.000105813	Ps	Enr.	no_annotation	no_annotation	no_annotation	Iron-sulfur_cluster_assembly_scaffold_protein_IscU
	L1749	Ps_02340	466.095	352.315	2.34823	0.343207	6.84203	7.80811e-12	2.31572e-10	Ps	Enr.	no_annotation	no_annotation	no_annotation	HTH-type_transcriptional_regulator_IscR
	L1750	Ps_02346	1230.3	789.71	1.85362	0.372642	4.97426	6.54972e-07	4.92102e-06	Ps	Enr.	no_annotation	no_annotation	no_annotation	Protein_translocase_subunit_SecD
	L1751	Ps_02368	171.571	106.281	1.69302	0.478967	3.53472	0.0004082	0.00132577	Ps	Enr.	no_annotation	no_annotation	no_annotation	hypothetical_protein
	L1752	Ps_02371	410.46	312.263	1.68387	0.279388	6.02701	1.67023e-09	2.53686e-08	Ps	Enr.	no_annotation	no_annotation	no_annotation	Transcriptional_activator_protein_EsaR
	L1753	Ps_02374	17.832	11.2384	1.65326	0.579639	2.85223	0.00434131	0.0103839	Ps	Enr.	no_annotation	no_annotation	no_annotation	hypothetical_protein
	L1754	Ps_02378	377.792	220.981	1.78262	0.512945	3.47526	0.000510349	0.0016075	Ps	Enr.	no_annotation	no_annotation	no_annotation	Cytochrome_bo(3)_ubiquinol_oxidase_subunit_4
	L1755	Ps_02379	1057.83	651.063	1.59145	0.461373	3.44939	0.000561858	0.00174824	Ps	Enr.	no_annotation	no_annotation	no_annotation	Cytochrome_bo(3)_ubiquinol_oxidase_subunit_3
	L1756	Ps_02385	1216.95	1369.9	-2.03232	0.316974	-6.41163	1.43973e-10	2.99368e-09	Ps	Dep.	no_annotation	no_annotation	no_annotation	Nitric_oxide_reductase_transcription_regulator_NorR2
	L1757	Ps_02399	2244.78	2417.26	-1.601	0.247338	-6.47292	9.61251e-11	2.10102e-09	Ps	Dep.	no_annotation	no_annotation	no_annotation	hypothetical_protein
	L1758	Ps_02404	30.8063	20.1928	2.07192	0.449445	4.60995	4.02763e-06	2.379e-05	Ps	Enr.	no_annotation	no_annotation	no_annotation	hypothetical_protein
	L1759	Ps_02449	5290.47	6138.54	-2.19709	0.548671	-4.00438	6.21799e-05	0.000258968	Ps	Dep.	no_annotation	no_annotation	no_annotation	3-hydroxyisobutyrate_dehydrogenase
	L1760	Ps_02450	8377.2	9574.32	-1.66982	0.454735	-3.67208	0.000240583	0.000841518	Ps	Dep.	no_annotation	no_annotation	no_annotation	Methylmalonate-semialdehyde_dehydrogenase_[acylating]
	L1761	Ps_02489	25.0629	16.2436	1.87829	0.503771	3.72846	0.000192656	0.000692801	Ps	Enr.	no_annotation	no_annotation	no_annotation	hypothetical_protein
	L1762	Ps_02493	1017.01	720.879	2.0714	0.337541	6.13674	8.42308e-10	1.39191e-08	Ps	Enr.	no_annotation	no_annotation	no_annotation	Poly(A)_polymerase_I
	L1763	Ps_02501	11625	14167.5	-3.23427	0.388277	-8.32979	8.09833e-17	5.63384e-15	Ps	Dep.	no_annotation	no_annotation	no_annotation	Osmotically-inducible_protein_Y
	L1764	Ps_02536	2347.47	2835.85	-3.25202	0.444428	-7.31731	2.52993e-13	9.63253e-12	Ps	Dep.	no_annotation	no_annotation	no_annotation	hypothetical_protein
	L1765	Ps_02537	1.91077e+06	2.10023e+06	-1.56342	0.332503	-4.70198	2.57646e-06	1.61674e-05	Ps	Dep.	no_annotation	no_annotation	no_annotation	transfer-messenger_RNA,_SsrA
	L1766	Ps_02539	256.426	182.668	1.5308	0.397234	3.85365	0.000116371	0.000453178	Ps	Enr.	no_annotation	no_annotation	no_annotation	hypothetical_protein
	L1767	Ps_02551	13.2857	8.20582	2.75601	0.668221	4.1244	3.71705e-05	0.000166764	Ps	Enr.	no_annotation	no_annotation	no_annotation	hypothetical_protein
	L1768	Ps_02561	1369.54	1588.36	-2.45094	0.375293	-6.53073	6.54498e-11	1.52401e-09	Ps	Dep.	no_annotation	no_annotation	no_annotation	hypothetical_protein
	L1769	Ps_02563	17376.5	19915.9	-2.42495	0.274	-8.85016	8.73923e-19	8.95374e-17	Ps	Dep.	no_annotation	no_annotation	no_annotation	hypothetical_protein
	L1770	Ps_02571	7098.66	8011.7	-1.60114	0.570001	-2.80901	0.00496934	0.0116433	Ps	Dep.	no_annotation	no_annotation	no_annotation	hypothetical_protein
	L1771	Ps_02590	807.237	891.459	-2.11234	0.289558	-7.29506	2.98535e-13	1.09951e-11	Ps	Dep.	no_annotation	no_annotation	no_annotation	hypothetical_protein
	L1772	Ps_02610	2336.78	2533.73	-1.55572	0.306152	-5.08153	3.74406e-07	3.04442e-06	Ps	Dep.	no_annotation	no_annotation	no_annotation	hypothetical_protein
	L1773	Ps_02624	202.706	140.849	1.87708	0.327158	5.73752	9.60753e-09	1.19511e-07	Ps	Enr.	no_annotation	no_annotation	no_annotation	hypothetical_protein
	L1774	Ps_02626	280.772	204.09	1.61249	0.31114	5.18252	2.18907e-07	1.89193e-06	Ps	Enr.	no_annotation	no_annotation	no_annotation	hypothetical_protein
	L1775	Ps_02627	269.645	185.871	1.80553	0.325714	5.54329	2.96844e-08	3.2417e-07	Ps	Enr.	no_annotation	no_annotation	no_annotation	hypothetical_protein
	L1776	Ps_02633	76.1573	54.7281	1.69154	0.315797	5.3564	8.48941e-08	8.14955e-07	Ps	Enr.	no_annotation	no_annotation	no_annotation	hypothetical_protein
	L1777	Ps_02635	170.429	110.129	1.59776	0.435776	3.66647	0.000245926	0.000857015	Ps	Enr.	no_annotation	no_annotation	no_annotation	hypothetical_protein
	L1778	Ps_02660	453.874	316.15	1.58335	0.325432	4.86537	1.14245e-06	8.08756e-06	Ps	Enr.	no_annotation	no_annotation	no_annotation	LPS-assembly_lipoprotein_LptE
	L1779	Ps_02674	685.025	457.915	1.96413	0.34636	5.67079	1.42141e-08	1.6898e-07	Ps	Enr.	no_annotation	no_annotation	no_annotation	Ribosomal_silencing_factor_RsfS
	L1780	Ps_02679	1019.04	1101.41	-1.50007	0.281715	-5.32479	1.01067e-07	9.52366e-07	Ps	Dep.	no_annotation	no_annotation	no_annotation	hypothetical_protein
	L1781	Ps_02683	143.965	99.2677	1.51181	0.368076	4.10733	4.00261e-05	0.000177736	Ps	Enr.	no_annotation	no_annotation	no_annotation	hypothetical_protein
	L1782	Ps_02685	6122.09	6973.06	-2.37779	0.417681	-5.69283	1.24949e-08	1.50906e-07	Ps	Dep.	no_annotation	no_annotation	no_annotation	hypothetical_protein
	L1783	Ps_02686	1611.49	1833.89	-2.30817	0.537155	-4.29703	1.73099e-05	8.55626e-05	Ps	Dep.	no_annotation	no_annotation	no_annotation	hypothetical_protein
	L1784	Ps_02687	403.859	439.119	-1.61509	0.307235	-5.25685	1.46545e-07	1.31494e-06	Ps	Dep.	no_annotation	no_annotation	no_annotation	hypothetical_protein
	L1785	Ps_02691	9548.77	11177.3	-3.49981	0.230835	-15.1615	6.35786e-52	3.58266e-48	Ps	Dep.	no_annotation	no_annotation	no_annotation	Aldehyde_dehydrogenase
	L1786	Ps_02703	1544.51	1730.23	-1.90709	0.382432	-4.98674	6.14072e-07	4.65094e-06	Ps	Dep.	no_annotation	no_annotation	no_annotation	p-hydroxyphenylacetate_3-hydroxylase,_oxygenase_component
	L1787	Ps_02738	443.931	478.75	-1.50947	0.25776	-5.8561	4.73872e-09	6.32766e-08	Ps	Dep.	no_annotation	no_annotation	no_annotation	hypothetical_protein
	L1788	Ps_02743	9359.49	10396.1	-2.27104	0.424809	-5.34603	8.99067e-08	8.57232e-07	Ps	Dep.	no_annotation	no_annotation	no_annotation	Outer_membrane_protein_W
	L1789	Ps_02747	1072.03	1202.88	-1.99159	0.33332	-5.97499	2.30106e-09	3.32473e-08	Ps	Dep.	no_annotation	no_annotation	no_annotation	ATP-dependent_RNA_helicase_DeaD
	L1790	Ps_02755	3413.02	4007.3	-2.92274	0.493784	-5.91907	3.23759e-09	4.47152e-08	Ps	Dep.	no_annotation	no_annotation	no_annotation	hypothetical_protein
	L1791	Ps_02756	2871.6	3406.02	-2.36566	0.645603	-3.66426	0.000248052	0.000862824	Ps	Dep.	no_annotation	no_annotation	no_annotation	hypothetical_protein
	L1792	Ps_02802	903.038	609.684	1.73681	0.348109	4.98927	6.06087e-07	4.6032e-06	Ps	Enr.	no_annotation	no_annotation	no_annotation	Transcription_termination/antitermination_protein_NusG
	L1793	Ps_02803	1144	725.254	2.39793	0.353843	6.77682	1.22852e-11	3.46134e-10	Ps	Enr.	no_annotation	no_annotation	no_annotation	Protein_translocase_subunit_SecE
	L1794	Ps_02807	33.7143	23.4999	2.03327	0.479793	4.23781	2.2571e-05	0.000107604	Ps	Enr.	no_annotation	no_annotation	no_annotation	tRNA-Tyr(gta)
	L1795	Ps_02815	364.564	510.738	-4.09045	1.07246	-3.81407	0.000136695	0.00051731	Ps	Dep.	no_annotation	no_annotation	no_annotation	16S_ribosomal_RNA
	L1796	Ps_02840	1237.24	1315.85	-1.6277	0.26002	-6.25989	3.8524e-10	7.0711e-09	Ps	Dep.	no_annotation	no_annotation	no_annotation	Co-chaperone_protein_DjlA
	L1797	Ps_02841	1088.02	1185.12	-1.78293	0.29842	-5.97456	2.30715e-09	3.32502e-08	Ps	Dep.	no_annotation	no_annotation	no_annotation	N-acetylmuramate_alpha-1-phosphate_uridylyltransferase
	L1798	Ps_02842	2211.85	2467.53	-2.1167	0.354886	-5.96445	2.45467e-09	3.51961e-08	Ps	Dep.	no_annotation	no_annotation	no_annotation	N-acetylmuramate/N-acetylglucosamine_kinase
	L1799	Ps_02865	100.738	75.9872	2.04842	0.322822	6.34534	2.21934e-10	4.37271e-09	Ps	Enr.	no_annotation	no_annotation	no_annotation	Virulence_sensor_protein_BvgS
	L1800	Ps_02885	884.382	633.515	3.08844	0.303569	10.1738	2.59703e-24	8.13015e-22	Ps	Enr.	no_annotation	no_annotation	no_annotation	hypothetical_protein
	L1801	Ps_02898	3801.23	4371.7	-1.96171	0.420301	-4.6674	3.05038e-06	1.88062e-05	Ps	Dep.	no_annotation	no_annotation	no_annotation	Regulator_of_RpoS
	L1802	Ps_02901	1924.56	2163.67	-1.99583	0.370583	-5.38564	7.2187e-08	7.08665e-07	Ps	Dep.	no_annotation	no_annotation	no_annotation	hypothetical_protein
	L1803	Ps_02904	38.1429	29.3097	1.63655	0.338724	4.83151	1.35502e-06	9.34586e-06	Ps	Enr.	no_annotation	no_annotation	no_annotation	hypothetical_protein
	L1804	Ps_02946	108.571	65.9133	2.06902	0.458453	4.51306	6.38997e-06	3.55454e-05	Ps	Enr.	no_annotation	no_annotation	no_annotation	hypothetical_protein
	L1805	Ps_02947	44.5714	28.1252	2.02489	0.475536	4.25813	2.06146e-05	9.96257e-05	Ps	Enr.	no_annotation	no_annotation	no_annotation	hypothetical_protein
	L1806	Ps_02957	24.1429	20.0993	1.66308	0.405331	4.10302	4.07799e-05	0.000180656	Ps	Enr.	no_annotation	no_annotation	no_annotation	hypothetical_protein
	L1807	Ps_02971	6627.06	7640.19	-2.27589	0.383566	-5.9335	2.96538e-09	4.14638e-08	Ps	Dep.	no_annotation	no_annotation	no_annotation	putative_transport_protein_HsrA
	L1808	Ps_02979	1387.08	1009.58	1.54485	0.305248	5.06097	4.17125e-07	3.34353e-06	Ps	Enr.	no_annotation	no_annotation	no_annotation	putative_signaling_protein
	L1809	Ps_02980	416.714	319.24	1.88713	0.239025	7.89513	2.90014e-15	1.55641e-13	Ps	Enr.	no_annotation	no_annotation	no_annotation	Alginate_lyase
	L1810	Ps_03020	40.9986	29.0565	1.60238	0.424753	3.77251	0.000161616	0.000599935	Ps	Enr.	no_annotation	no_annotation	no_annotation	hypothetical_protein
	L1811	Ps_03021	99.0959	70.1954	1.9115	0.387914	4.92764	8.32274e-07	6.11456e-06	Ps	Enr.	no_annotation	no_annotation	no_annotation	Acetyl-coenzyme_A_carboxylase_carboxyl_transferase_subunit_beta,_chloroplastic
	L1812	Ps_03024	297.863	249.205	2.02613	0.414003	4.894	9.88063e-07	7.10171e-06	Ps	Enr.	no_annotation	no_annotation	no_annotation	Acetyl-S-ACP:malonate_ACP_transferase
	L1813	Ps_03031	281.452	208.7	1.55321	0.298064	5.21099	1.87833e-07	1.64099e-06	Ps	Enr.	no_annotation	no_annotation	no_annotation	Transcriptional_regulatory_protein_WalR
	L1814	Ps_03046	217.884	134.949	2.51589	0.42427	5.92993	3.03073e-09	4.22726e-08	Ps	Enr.	no_annotation	no_annotation	no_annotation	hypothetical_protein
	L1815	Ps_03047	197.276	123.092	2.75934	0.384846	7.17	7.49966e-13	2.60868e-11	Ps	Enr.	no_annotation	no_annotation	no_annotation	hypothetical_protein
	L1816	Ps_03053	286.659	229.217	2.1363	0.241488	8.8464	9.03896e-19	9.09545e-17	Ps	Enr.	no_annotation	no_annotation	no_annotation	hypothetical_protein
	L1817	Ps_03079	407.542	250.402	1.8943	0.4457	4.25017	2.13609e-05	0.0001026	Ps	Enr.	no_annotation	no_annotation	no_annotation	putative_RNA_polymerase_sigma_factor_FecI
	L1818	Ps_03110	782.728	804.18	-1.50066	0.205671	-7.29639	2.95596e-13	1.09584e-11	Ps	Dep.	no_annotation	no_annotation	no_annotation	hypothetical_protein
	L1819	Ps_03129	1025.68	1142.77	-2.39002	0.236887	-10.0893	6.16043e-24	1.7357e-21	Ps	Dep.	no_annotation	no_annotation	no_annotation	Putrescine--pyruvate_aminotransferase
	L1820	Ps_03130	2896.74	3212.56	-2.45147	0.25372	-9.66212	4.36732e-22	9.46533e-20	Ps	Dep.	no_annotation	no_annotation	no_annotation	Putrescine--pyruvate_aminotransferase
	L1821	Ps_03161	71.6914	50.228	1.84019	0.35906	5.12502	2.97512e-07	2.49848e-06	Ps	Enr.	no_annotation	no_annotation	no_annotation	hypothetical_protein
	L1822	Ps_03164	59.1429	36.699	3.16495	0.504116	6.27821	3.42488e-10	6.39046e-09	Ps	Enr.	no_annotation	no_annotation	no_annotation	hypothetical_protein
	L1823	Ps_03175	2119.86	1349.6	1.85195	0.372828	4.9673	6.78916e-07	5.09413e-06	Ps	Enr.	no_annotation	no_annotation	no_annotation	Transcription_termination_factor_Rho
	L1824	Ps_03176	560.429	338.663	2.33717	0.466316	5.012	5.38677e-07	4.1753e-06	Ps	Enr.	no_annotation	no_annotation	no_annotation	Thioredoxin_1
	L1825	Ps_03192	4152.57	4438.23	-1.61177	0.28129	-5.72995	1.00463e-08	1.24147e-07	Ps	Dep.	no_annotation	no_annotation	no_annotation	Delta-aminolevulinic_acid_dehydratase
	L1826	Ps_03212	10209.7	11290.6	-1.64436	0.31869	-5.15974	2.47288e-07	2.11773e-06	Ps	Dep.	no_annotation	no_annotation	no_annotation	Sensory_transduction_protein_LytR
	L1827	Ps_03221	115.646	79.855	2.12289	0.339903	6.24556	4.22274e-10	7.65117e-09	Ps	Enr.	no_annotation	no_annotation	no_annotation	hypothetical_protein
	L1828	Ps_03246	1044.64	1161.57	-1.6163	0.353701	-4.5697	4.88431e-06	2.82288e-05	Ps	Dep.	no_annotation	no_annotation	no_annotation	Putative_aminoacrylate_peracid_reductase_RutC
	L1829	Ps_03263	26.8081	19.5733	1.91947	0.463512	4.14115	3.45568e-05	0.000156912	Ps	Enr.	no_annotation	no_annotation	no_annotation	hypothetical_protein
	L1830	Ps_03277	1895.61	1147.37	2.91596	0.396545	7.35342	1.93197e-13	7.54356e-12	Ps	Enr.	no_annotation	no_annotation	no_annotation	Tol-Pal_system_protein_TolQ
	L1831	Ps_03279	1915.03	1353.4	2.4761	0.286321	8.64799	5.24154e-18	4.76388e-16	Ps	Enr.	no_annotation	no_annotation	no_annotation	hypothetical_protein
	L1832	Ps_03286	1390.13	1420.25	-1.7196	0.223479	-7.69468	1.41848e-14	6.55175e-13	Ps	Dep.	no_annotation	no_annotation	no_annotation	hypothetical_protein
	L1833	Ps_03287	1172.04	1228.26	-1.79506	0.194311	-9.2381	2.50914e-20	3.53475e-18	Ps	Dep.	no_annotation	no_annotation	no_annotation	putative_ABC_transporter_ATP-binding_protein_YknY
	L1834	Ps_03291	1376.63	1411.12	-1.72005	0.24983	-6.88488	5.78355e-12	1.76285e-10	Ps	Dep.	no_annotation	no_annotation	no_annotation	hypothetical_protein
	L1835	Ps_03298	1358.04	930.439	1.68917	0.355938	4.74569	2.07798e-06	1.35683e-05	Ps	Enr.	no_annotation	no_annotation	no_annotation	hypothetical_protein
	L1836	Ps_03299	1237.94	840.16	2.19944	0.39693	5.54113	3.00523e-08	3.27553e-07	Ps	Enr.	no_annotation	no_annotation	no_annotation	hypothetical_protein
	L1837	Ps_03300	4288.37	3058.5	1.52309	0.336349	4.52829	5.94635e-06	3.35077e-05	Ps	Enr.	no_annotation	no_annotation	no_annotation	hypothetical_protein
	L1838	Ps_03302	345.139	228.316	2.47812	0.422632	5.86353	4.53131e-09	6.1086e-08	Ps	Enr.	no_annotation	no_annotation	no_annotation	hypothetical_protein
	L1839	Ps_03305	151.834	108.12	1.67091	0.373301	4.47604	7.60411e-06	4.15205e-05	Ps	Enr.	no_annotation	no_annotation	no_annotation	hypothetical_protein
	L1840	Ps_03308	136.017	81.3703	2.46244	0.538189	4.57541	4.75279e-06	2.75535e-05	Ps	Enr.	no_annotation	no_annotation	no_annotation	hypothetical_protein
	L1841	Ps_03313	44.2857	30.0364	1.74238	0.454713	3.83182	0.000127199	0.000487263	Ps	Enr.	no_annotation	no_annotation	no_annotation	Rubredoxin-1
	L1842	Ps_03335	524.751	354.212	1.53543	0.344287	4.45975	8.20558e-06	4.43747e-05	Ps	Enr.	no_annotation	no_annotation	no_annotation	N5-carboxyaminoimidazole_ribonucleotide_mutase
	L1843	Ps_03350	2463.9	2961.35	-3.89987	0.354769	-10.9927	4.14273e-28	1.94535e-25	Ps	Dep.	no_annotation	no_annotation	no_annotation	hypothetical_protein
	L1844	Ps_03351	3266.76	3803.53	-3.59173	0.315196	-11.3952	4.41634e-30	3.55515e-27	Ps	Dep.	no_annotation	no_annotation	no_annotation	hypothetical_protein
	L1845	Ps_03356	19.5714	21.238	-1.60887	0.475823	-3.38124	0.0007216	0.00217096	Ps	Dep.	no_annotation	no_annotation	no_annotation	hypothetical_protein
	L1846	Ps_03359	3124.18	2130.05	1.56087	0.372513	4.1901	2.78834e-05	0.000129688	Ps	Enr.	no_annotation	no_annotation	no_annotation	Oxaloacetate_decarboxylase_alpha_chain
	L1847	Ps_03390	4821.84	5194.53	-1.50794	0.348629	-4.32536	1.52284e-05	7.66179e-05	Ps	Dep.	no_annotation	no_annotation	no_annotation	Cadmium-transporting_ATPase
	L1848	Ps_03437	506.856	372.563	1.7568	0.345172	5.08963	3.58765e-07	2.93843e-06	Ps	Enr.	no_annotation	no_annotation	no_annotation	Lipid_A_biosynthesis_lauroyltransferase
	L1849	Ps_03463	581.593	648.205	-2.41633	0.270265	-8.94062	3.87008e-19	4.36158e-17	Ps	Dep.	no_annotation	no_annotation	no_annotation	HTH-type_transcriptional_regulator_TrpI
	L1850	Ps_03464	3745.08	4112.99	-1.78029	0.29617	-6.01103	1.84343e-09	2.74962e-08	Ps	Dep.	no_annotation	no_annotation	no_annotation	putative_protein_YqjD
	L1851	Ps_03469	84.4399	56.1066	1.96775	0.387191	5.08211	3.73269e-07	3.03955e-06	Ps	Enr.	no_annotation	no_annotation	no_annotation	hypothetical_protein
	L1852	Ps_03479	5657.64	6341.74	-2.09775	0.324086	-6.47281	9.61957e-11	2.10102e-09	Ps	Dep.	no_annotation	no_annotation	no_annotation	Gluconate_2-dehydrogenase_cytochrome_c_subunit
	L1853	Ps_03483	331.571	203.493	3.26987	0.369247	8.85551	8.3302e-19	8.85673e-17	Ps	Enr.	no_annotation	no_annotation	no_annotation	hypothetical_protein
	L1854	Ps_03487	2975.36	3468.77	-2.80873	0.371824	-7.55392	4.22335e-14	1.81669e-12	Ps	Dep.	no_annotation	no_annotation	no_annotation	Cytochrome_c_oxidase_subunit_3
	L1855	Ps_03488	265.296	298.506	-1.53618	0.39365	-3.90241	9.52396e-05	0.000376879	Ps	Dep.	no_annotation	no_annotation	no_annotation	hypothetical_protein
	L1856	Ps_03489	1153.58	1299.04	-1.71716	0.409982	-4.18838	2.80949e-05	0.0001303	Ps	Dep.	no_annotation	no_annotation	no_annotation	hypothetical_protein
	L1857	Ps_03490	736.138	833.452	-1.80468	0.376209	-4.79701	1.61051e-06	1.08167e-05	Ps	Dep.	no_annotation	no_annotation	no_annotation	hypothetical_protein
	L1858	Ps_03491	2024.01	2317.68	-2.22123	0.44325	-5.01125	5.40788e-07	4.18591e-06	Ps	Dep.	no_annotation	no_annotation	no_annotation	Heme_A_synthase
	L1859	Ps_03493	1771.06	1981.15	-2.10759	0.276127	-7.63269	2.29905e-14	1.02009e-12	Ps	Dep.	no_annotation	no_annotation	no_annotation	hypothetical_protein
	L1860	Ps_03494	386.429	261.517	1.60872	0.338798	4.74832	2.05112e-06	1.34084e-05	Ps	Enr.	no_annotation	no_annotation	no_annotation	Methionine-binding_lipoprotein_MetQ
	L1861	Ps_03497	10084.1	11443	-2.69761	0.31329	-8.61061	7.26734e-18	6.30022e-16	Ps	Dep.	no_annotation	no_annotation	no_annotation	Catalase_HPII
	L1862	Ps_03508	69.2857	48.2638	1.90617	0.440754	4.32479	1.52677e-05	7.67471e-05	Ps	Enr.	no_annotation	no_annotation	no_annotation	hypothetical_protein
	L1863	Ps_03518	6501.95	7487.35	-2.52874	0.342378	-7.38582	1.51512e-13	6.01246e-12	Ps	Dep.	no_annotation	no_annotation	no_annotation	Inhibitor_of_vertebrate_lysozyme
	L1864	Ps_03545	323.889	348.092	-1.98311	0.456437	-4.34477	1.3942e-05	7.0789e-05	Ps	Dep.	no_annotation	no_annotation	no_annotation	16S_ribosomal_RNA
	L1865	Ps_03551	897.271	654.781	2.01663	0.222341	9.06999	1.19025e-19	1.42703e-17	Ps	Enr.	no_annotation	no_annotation	no_annotation	Methyl-accepting_chemotaxis_protein_McpA
	L1866	Ps_03571	2232.85	2437.04	-1.57142	0.311946	-5.03749	4.7167e-07	3.7121e-06	Ps	Dep.	no_annotation	no_annotation	no_annotation	Serine/threonine-protein_kinase_toxin_HipA
	L1867	Ps_03572	1201.41	1368.65	-1.99659	0.365232	-5.46665	4.58624e-08	4.73323e-07	Ps	Dep.	no_annotation	no_annotation	no_annotation	hypothetical_protein
	L1868	Ps_03583	6599.47	7512.65	-2.54628	0.338113	-7.53086	5.04055e-14	2.1356e-12	Ps	Dep.	no_annotation	no_annotation	no_annotation	Outer_membrane_protein_OprM
	L1869	Ps_03591	375.915	240.707	1.5493	0.431981	3.5865	0.000335142	0.00111813	Ps	Enr.	no_annotation	no_annotation	no_annotation	hypothetical_protein
	L1870	Ps_03596	8.57143	5.19107	2.51569	0.742703	3.3872	0.000706087	0.00212884	Ps	Enr.	no_annotation	no_annotation	no_annotation	hypothetical_protein
	L1871	Ps_03598	33.1429	21.5305	1.89141	0.497514	3.80173	0.000143692	0.000542334	Ps	Enr.	no_annotation	no_annotation	no_annotation	hypothetical_protein
	L1872	Ps_03602	372.394	218.801	1.68341	0.533574	3.15498	0.00160512	0.00435895	Ps	Enr.	no_annotation	no_annotation	no_annotation	Putative_lipoprotein/NMB1164
	L1873	Ps_03603	111.397	67.4676	1.63045	0.58847	2.77065	0.00559439	0.012904	Ps	Enr.	no_annotation	no_annotation	no_annotation	hypothetical_protein
	L1874	Ps_03610	351.091	387.862	-1.99541	0.30387	-6.56666	5.14579e-11	1.24985e-09	Ps	Dep.	no_annotation	no_annotation	no_annotation	HTH-type_transcriptional_regulator_ArgP
	L1875	Ps_03662	87.4286	62.2235	1.52642	0.318873	4.78693	1.69352e-06	1.12668e-05	Ps	Enr.	no_annotation	no_annotation	no_annotation	hypothetical_protein
	L1876	Ps_03703	5307.04	5976.16	-1.90734	0.398373	-4.78781	1.68612e-06	1.12308e-05	Ps	Dep.	no_annotation	no_annotation	no_annotation	Osmolarity_sensor_protein_EnvZ
	L1877	Ps_03712	41.4286	30.5055	1.84409	0.344456	5.35363	8.62076e-08	8.24754e-07	Ps	Enr.	no_annotation	no_annotation	no_annotation	hypothetical_protein
	L1878	Ps_03754	538.699	324.399	2.35164	0.45025	5.22296	1.76089e-07	1.55041e-06	Ps	Enr.	no_annotation	no_annotation	no_annotation	ABC_transporter_arginine-binding_protein_1
	L1879	Ps_03755	376.077	253.368	1.75588	0.327339	5.3641	8.13533e-08	7.87673e-07	Ps	Enr.	no_annotation	no_annotation	no_annotation	Octopine_permease_ATP-binding_protein_P
	L1880	Ps_03762	63.0607	40.9196	1.63225	0.466419	3.49954	0.000466053	0.00148457	Ps	Enr.	no_annotation	no_annotation	no_annotation	putative_Fe(2+)-trafficking_protein
	L1881	Ps_03769	67.0851	40.6258	1.81755	0.506694	3.58708	0.000334396	0.00111631	Ps	Enr.	no_annotation	no_annotation	no_annotation	hypothetical_protein
	L1882	Ps_03777	97.4286	60.0169	2.29672	0.438183	5.24146	1.59309e-07	1.42493e-06	Ps	Enr.	no_annotation	no_annotation	no_annotation	hypothetical_protein
	L1883	Ps_03787	1359.85	810.661	2.0397	0.452675	4.50587	6.61006e-06	3.65891e-05	Ps	Enr.	no_annotation	no_annotation	no_annotation	Glutamine_synthetase
	L1884	Ps_03788	1300.66	918.199	1.55974	0.295447	5.27926	1.29705e-07	1.18651e-06	Ps	Enr.	no_annotation	no_annotation	no_annotation	tRNA_sulfurtransferase
	L1885	Ps_03789	8.28571	4.04329	4.65102	1.54851	3.00354	0.0026686	0.00676813	Ps	Enr.	no_annotation	no_annotation	no_annotation	hypothetical_protein
	L1886	Ps_03796	4586.73	5355.13	-2.64574	0.425139	-6.22323	4.87012e-10	8.62991e-09	Ps	Dep.	no_annotation	no_annotation	no_annotation	8-oxoguanine_deaminase
	L1887	Ps_03815	180.714	117.861	1.60588	0.432508	3.71294	0.000204867	0.000731112	Ps	Enr.	no_annotation	no_annotation	no_annotation	L-cystine-binding_protein_FliY
	L1888	Ps_03832	8737.17	9817.97	-1.97126	0.289341	-6.81292	9.56383e-12	2.75981e-10	Ps	Dep.	no_annotation	no_annotation	no_annotation	hypothetical_protein
	L1889	Ps_03846	1424.01	1007.44	1.77374	0.255551	6.94083	3.89813e-12	1.22715e-10	Ps	Enr.	no_annotation	no_annotation	no_annotation	Penicillin-binding_protein_1A
	L1890	Ps_03894	9995.71	9917.45	-2.47103	0.623023	-3.9662	7.30274e-05	0.000298835	Ps	Dep.	no_annotation	no_annotation	no_annotation	Bifunctional_protein_PutA
	L1891	Ps_03901	1477.01	1195.39	1.52244	0.212271	7.17216	7.38253e-13	2.58688e-11	Ps	Enr.	no_annotation	no_annotation	no_annotation	hypothetical_protein
	L1892	Ps_03967	5.28571	3.41126	3.62429	1.06352	3.40783	0.000654817	0.00199562	Ps	Enr.	no_annotation	no_annotation	no_annotation	tRNA-Leu(cag)
	L1893	Ps_03985	20.7143	14.2781	2.1491	0.620371	3.46421	0.000531789	0.00166572	Ps	Enr.	no_annotation	no_annotation	no_annotation	hypothetical_protein
	L1894	Ps_03997	496.429	346.639	1.7939	0.424885	4.22208	2.42059e-05	0.000114622	Ps	Enr.	no_annotation	no_annotation	no_annotation	Sulfoacetaldehyde_reductase
	L1895	Ps_04008	189078	220677	-1.95224	0.689371	-2.83192	0.00462695	0.010955	Ps	Dep.	no_annotation	no_annotation	no_annotation	hypothetical_protein
	L1896	Ps_04009	1338.39	1465.58	-1.54969	0.33146	-4.67535	2.93453e-06	1.81915e-05	Ps	Dep.	no_annotation	no_annotation	no_annotation	hypothetical_protein
	L1897	Ps_04011	3661.33	4141.92	-2.46101	0.38681	-6.36231	1.98745e-10	3.97138e-09	Ps	Dep.	no_annotation	no_annotation	no_annotation	hypothetical_protein
	L1898	Ps_04036	63.51	43.9034	1.68892	0.370241	4.56168	5.07454e-06	2.91786e-05	Ps	Enr.	no_annotation	no_annotation	no_annotation	hypothetical_protein
	L1899	Ps_04037	261.919	196.817	1.6117	0.384621	4.19034	2.78532e-05	0.000129688	Ps	Enr.	no_annotation	no_annotation	no_annotation	hypothetical_protein
	L1900	Ps_04052	195.771	139.613	1.88431	0.305177	6.17449	6.63781e-10	1.14037e-08	Ps	Enr.	no_annotation	no_annotation	no_annotation	DNA-binding_protein_Fis
	L1901	Ps_04057	496.47	331.394	1.64205	0.364594	4.50376	6.67606e-06	3.68458e-05	Ps	Enr.	no_annotation	no_annotation	no_annotation	Biotin_carboxyl_carrier_protein_of_acetyl-CoA_carboxylase
	L1902	Ps_04060	2985.87	2064.05	1.79109	0.294399	6.0839	1.1729e-09	1.86178e-08	Ps	Enr.	no_annotation	no_annotation	no_annotation	Regulator_of_RpoS
	L1903	Ps_04061	2538.99	2719.76	-1.76652	0.256583	-6.88478	5.78751e-12	1.76285e-10	Ps	Dep.	no_annotation	no_annotation	no_annotation	hypothetical_protein
	L1904	Ps_04073	6896.91	7944.73	-1.59096	0.473685	-3.35868	0.000783159	0.00233603	Ps	Dep.	no_annotation	no_annotation	no_annotation	hypothetical_protein
	L1905	Ps_04074	7852.27	8746.78	-1.53446	0.412839	-3.71685	0.000201724	0.000721641	Ps	Dep.	no_annotation	no_annotation	no_annotation	hypothetical_protein
	L1906	Ps_04079	586.788	660.859	-1.58591	0.364199	-4.35452	1.33358e-05	6.78836e-05	Ps	Dep.	no_annotation	no_annotation	no_annotation	hypothetical_protein
	L1907	Ps_04080	4276.32	4926.8	-1.82837	0.476975	-3.83326	0.000126458	0.000484756	Ps	Dep.	no_annotation	no_annotation	no_annotation	hypothetical_protein
	L1908	Ps_04082	6557.25	7540.92	-1.95154	0.520349	-3.75044	0.000176526	0.00064467	Ps	Dep.	no_annotation	no_annotation	no_annotation	hypothetical_protein
	L1909	Ps_04083	10177.3	11467	-1.84658	0.471672	-3.91497	9.04155e-05	0.000359556	Ps	Dep.	no_annotation	no_annotation	no_annotation	hypothetical_protein
	L1910	Ps_04084	6030.81	6788.94	-2.09641	0.370672	-5.6557	1.55217e-08	1.81462e-07	Ps	Dep.	no_annotation	no_annotation	no_annotation	hypothetical_protein
	L1911	Ps_04091	492.144	542.781	-1.55872	0.362552	-4.29929	1.71346e-05	8.48449e-05	Ps	Dep.	no_annotation	no_annotation	no_annotation	hypothetical_protein
	L1912	Ps_04093	571.257	623.966	-2.01963	0.394943	-5.11374	3.15846e-07	2.6212e-06	Ps	Dep.	no_annotation	no_annotation	no_annotation	hypothetical_protein
	L1913	Ps_04100	112.429	82.9273	2.081	0.28265	7.36246	1.80554e-13	7.11482e-12	Ps	Enr.	no_annotation	no_annotation	no_annotation	hypothetical_protein
	L1914	Ps_04131	603.986	433.741	1.53557	0.285618	5.37629	7.60377e-08	7.41302e-07	Ps	Enr.	no_annotation	no_annotation	no_annotation	hypothetical_protein
	L1915	Ps_04134	5905.97	6967.13	-2.79023	0.437316	-6.38035	1.76682e-10	3.56846e-09	Ps	Dep.	no_annotation	no_annotation	no_annotation	hypothetical_protein
	L1916	Ps_04145	319.857	342.015	-1.57386	0.370102	-4.25251	2.1139e-05	0.000101811	Ps	Dep.	no_annotation	no_annotation	no_annotation	Cobalt-zinc-cadmium_resistance_protein_CzcC
	L1917	Ps_04191	7.57143	4.62049	2.38683	0.746878	3.19574	0.00139472	0.00387537	Ps	Enr.	no_annotation	no_annotation	no_annotation	tRNA-Gln(ttg)
	L1918	Ps_04200	6189.43	6698.53	-2.30134	0.172331	-13.3542	1.11982e-40	3.15509e-37	Ps	Dep.	no_annotation	no_annotation	no_annotation	Lipid_A_deacylase_PagL
	L1919	Ps_04201	20	12.559	2.34243	0.543183	4.31242	1.61479e-05	8.0525e-05	Ps	Enr.	no_annotation	no_annotation	no_annotation	hypothetical_protein
	L1920	Ps_04220	1205.63	760.573	1.54606	0.448907	3.44405	0.000573064	0.00177624	Ps	Enr.	no_annotation	no_annotation	no_annotation	Sulfate_adenylyltransferase_subunit_2
	L1921	Ps_04240	1180.9	813.065	1.5946	0.301857	5.28263	1.27342e-07	1.16678e-06	Ps	Enr.	no_annotation	no_annotation	no_annotation	Outer_membrane_protein_assembly_factor_BamD
	L1922	Ps_04253	1877.21	2102.68	-1.94193	0.38668	-5.02205	5.11235e-07	3.99557e-06	Ps	Dep.	no_annotation	no_annotation	no_annotation	hypothetical_protein
	L1923	Ps_04254	151.097	171.761	-2.51193	0.297246	-8.45068	2.89601e-17	2.23548e-15	Ps	Dep.	no_annotation	no_annotation	no_annotation	hypothetical_protein
	L1924	Ps_04265	1074.98	1209.01	-2.69138	0.302381	-8.90063	5.55325e-19	6.0178e-17	Ps	Dep.	no_annotation	no_annotation	no_annotation	1,6-anhydro-N-acetylmuramyl-L-alanine_amidase_AmpD
	L1925	Ps_04266	1857.31	2106.83	-2.63619	0.302754	-8.70736	3.11038e-18	2.97068e-16	Ps	Dep.	no_annotation	no_annotation	no_annotation	hypothetical_protein
	L1926	Ps_04273	3239.27	3453.56	-1.67943	0.253043	-6.63691	3.20332e-11	8.24234e-10	Ps	Dep.	no_annotation	no_annotation	no_annotation	PTS_system_fructose-specific_EIIB'BC_component
	L1927	Ps_04274	2493.91	2709.47	-2.01351	0.300147	-6.7084	1.96771e-11	5.3308e-10	Ps	Dep.	no_annotation	no_annotation	no_annotation	PTS_system_fructose-specific_EIIB'BC_component
	L1928	Ps_04289	537.915	362.334	2.17526	0.283293	7.67847	1.61004e-14	7.25805e-13	Ps	Enr.	no_annotation	no_annotation	no_annotation	Ferric_enterobactin_receptor
	L1929	Ps_04298	952.177	623.33	1.97273	0.33965	5.80812	6.31791e-09	8.14677e-08	Ps	Enr.	no_annotation	no_annotation	no_annotation	Periplasmic_dipeptide_transport_protein
	L1930	Ps_04299	39.403	29.7761	2.77139	0.446068	6.21294	5.20032e-10	9.15743e-09	Ps	Enr.	no_annotation	no_annotation	no_annotation	Periplasmic_dipeptide_transport_protein
	L1931	Ps_04353	4351.06	4958.78	-2.13185	0.312723	-6.81706	9.29247e-12	2.71311e-10	Ps	Dep.	no_annotation	no_annotation	no_annotation	Ribosome_hibernation_promoting_factor
	L1932	Ps_04365	225.869	140.555	1.88448	0.4395	4.28779	1.80459e-05	8.88111e-05	Ps	Enr.	no_annotation	no_annotation	no_annotation	putative_protein
	L1933	Ps_04376	187.164	158.152	1.9592	0.358938	5.45833	4.80638e-08	4.94233e-07	Ps	Enr.	no_annotation	no_annotation	no_annotation	hypothetical_protein
	L1934	Ps_04379	425.615	435.873	1.95956	0.634264	3.0895	0.00200495	0.00527938	Ps	Enr.	no_annotation	no_annotation	no_annotation	hypothetical_protein
	L1935	Ps_04422	4644.9	5237.03	-2.18125	0.327928	-6.65162	2.89887e-11	7.56257e-10	Ps	Dep.	no_annotation	no_annotation	no_annotation	Cell_division_protein_FtsQ
	L1936	Ps_04423	7802.06	8754.31	-2.22949	0.271066	-8.22489	1.95367e-16	1.28011e-14	Ps	Dep.	no_annotation	no_annotation	no_annotation	Cell_division_protein_FtsA
	L1937	Ps_04441	8.70829	6.01121	2.03502	0.625519	3.25334	0.00114058	0.00324441	Ps	Enr.	no_annotation	no_annotation	no_annotation	Protein_AaeX
	L1938	Ps_04455	668.305	708.977	-1.71951	0.220203	-7.80876	5.77522e-15	2.87994e-13	Ps	Dep.	no_annotation	no_annotation	no_annotation	hypothetical_protein
	L1939	Ps_04459	79.8571	86.9252	-1.75017	0.289495	-6.04558	1.48875e-09	2.30014e-08	Ps	Dep.	no_annotation	no_annotation	no_annotation	Alginate_biosynthesis_protein_AlgF
	L1940	Ps_04522	6823.32	7671.64	-2.10784	0.308135	-6.84064	7.88419e-12	2.32604e-10	Ps	Dep.	no_annotation	no_annotation	no_annotation	hypothetical_protein
	L1941	Ps_04529	314.635	197.368	1.80721	0.429059	4.21202	2.53093e-05	0.000118948	Ps	Enr.	no_annotation	no_annotation	no_annotation	hypothetical_protein
	L1942	Ps_04539	254.429	199.49	1.75131	0.265992	6.58407	4.57738e-11	1.12635e-09	Ps	Enr.	no_annotation	no_annotation	no_annotation	hypothetical_protein
	L1943	Ps_04540	129.914	90.1012	1.56497	0.335766	4.66091	3.14822e-06	1.93459e-05	Ps	Enr.	no_annotation	no_annotation	no_annotation	DNA_polymerase_III_subunit_chi
	L1944	Ps_04550	458.636	307.061	2.02107	0.327937	6.16299	7.13844e-10	1.21894e-08	Ps	Enr.	no_annotation	no_annotation	no_annotation	Copper_resistance_protein_A
	L1945	Ps_04559	2614.86	2898.07	-1.8571	0.331132	-5.60834	2.04278e-08	2.29304e-07	Ps	Dep.	no_annotation	no_annotation	no_annotation	hypothetical_protein
	L1946	Ps_04562	325.857	225.051	2.14808	0.423129	5.07665	3.8414e-07	3.10521e-06	Ps	Enr.	no_annotation	no_annotation	no_annotation	hypothetical_protein
	L1947	Ps_04574	112.143	124.398	-1.77584	0.382616	-4.64131	3.46213e-06	2.0955e-05	Ps	Dep.	no_annotation	no_annotation	no_annotation	hypothetical_protein
	L1948	Ps_04582	47.7147	28.7281	2.25811	0.513014	4.40165	1.0743e-05	5.60526e-05	Ps	Enr.	no_annotation	no_annotation	no_annotation	hypothetical_protein
	L1949	Ps_04600	1498.56	1733.78	-2.06105	0.44371	-4.64504	3.40018e-06	2.06688e-05	Ps	Dep.	no_annotation	no_annotation	no_annotation	hypothetical_protein
	L1950	Ps_04618	59.9356	41.1159	1.82707	0.420616	4.3438	1.4004e-05	7.09643e-05	Ps	Enr.	no_annotation	no_annotation	no_annotation	Glycerol_uptake_facilitator_protein
	L1951	Ps_04619	151.431	109.293	1.85248	0.303566	6.10241	1.04483e-09	1.68218e-08	Ps	Enr.	no_annotation	no_annotation	no_annotation	Glycerol_uptake_facilitator_protein
	L1952	Ps_04627	580.143	348.119	3.20251	0.37237	8.60035	7.94735e-18	6.68408e-16	Ps	Enr.	no_annotation	no_annotation	no_annotation	hypothetical_protein
	L1953	Ps_04634	16.8186	12.7188	1.96683	0.4873	4.03618	5.43283e-05	0.000230354	Ps	Enr.	no_annotation	no_annotation	no_annotation	hypothetical_protein
	L1954	Ps_04637	1933	1251.57	1.74379	0.363075	4.80284	1.56434e-06	1.05318e-05	Ps	Enr.	no_annotation	no_annotation	no_annotation	Methionine--tRNA_ligase
	L1955	Ps_04644	957.527	1060.66	-1.61573	0.367004	-4.4025	1.07011e-05	5.58857e-05	Ps	Dep.	no_annotation	no_annotation	no_annotation	hypothetical_protein
	L1956	Ps_04662	429.841	467.525	-1.51384	0.341483	-4.43314	9.28719e-06	4.95581e-05	Ps	Dep.	no_annotation	no_annotation	no_annotation	hypothetical_protein
	L1957	Ps_04698	769.686	492.142	1.79847	0.387366	4.64282	3.43686e-06	2.08386e-05	Ps	Enr.	no_annotation	no_annotation	no_annotation	Peptide_chain_release_factor_RF2
	L1958	Ps_04707	8812.96	9902.11	-2.51653	0.315024	-7.98838	1.36721e-15	7.40793e-14	Ps	Dep.	no_annotation	no_annotation	no_annotation	hypothetical_protein
	L1959	Ps_04755	1263.61	877.339	1.91834	0.328205	5.84495	5.06707e-09	6.70257e-08	Ps	Enr.	no_annotation	no_annotation	no_annotation	hypothetical_protein
	L1960	Ps_04767	97.4531	62.5603	2.08418	0.403661	5.1632	2.42767e-07	2.08218e-06	Ps	Enr.	no_annotation	no_annotation	no_annotation	Cell_division_protein_FtsB
	L1961	Ps_04781	4046.99	4607.33	-2.48335	0.381094	-6.51638	7.20241e-11	1.65655e-09	Ps	Dep.	no_annotation	no_annotation	no_annotation	hypothetical_protein
	L1962	Ps_04792	662.192	706.722	-1.61973	0.280242	-5.77978	7.48e-09	9.51462e-08	Ps	Dep.	no_annotation	no_annotation	no_annotation	hypothetical_protein
	L1963	Ps_04834	8.85714	6.24225	1.76843	0.640655	2.76034	0.00577413	0.0132643	Ps	Enr.	no_annotation	no_annotation	no_annotation	hypothetical_protein
	L1964	Ps_04835	2809.43	3354.46	-2.87873	0.464791	-6.19361	5.88021e-10	1.02904e-08	Ps	Dep.	no_annotation	no_annotation	no_annotation	hypothetical_protein
	L1965	Ps_04848	8567.55	10256.3	-2.94933	0.432937	-6.81239	9.59933e-12	2.75981e-10	Ps	Dep.	no_annotation	no_annotation	no_annotation	Alpha-ketoglutarate_permease
	L1966	Ps_04849	15264.2	17895.6	-3.22574	0.514359	-6.27138	3.57858e-10	6.63332e-09	Ps	Dep.	no_annotation	no_annotation	no_annotation	3-carboxy-cis,cis-muconate_cycloisomerase
	L1967	Ps_04862	846.443	937.054	-2.32608	0.274691	-8.46798	2.49675e-17	1.96932e-15	Ps	Dep.	no_annotation	no_annotation	no_annotation	Acyl_carrier_protein_phosphodiesterase
	L1968	Ps_04866	130.399	149.917	-2.25047	0.392123	-5.73919	9.51319e-09	1.18599e-07	Ps	Dep.	no_annotation	no_annotation	no_annotation	hypothetical_protein
	L1969	Ps_04872	171.138	109.644	1.77307	0.429978	4.12363	3.7295e-05	0.000167135	Ps	Enr.	no_annotation	no_annotation	no_annotation	hypothetical_protein
	L1970	Ps_04882	151.416	118.235	1.98263	0.537663	3.6875	0.000226465	0.000796088	Ps	Enr.	no_annotation	no_annotation	no_annotation	hypothetical_protein
	L1971	Ps_04888	2538.15	2911.48	-3.31073	0.475592	-6.96129	3.37169e-12	1.07951e-10	Ps	Dep.	no_annotation	no_annotation	no_annotation	hypothetical_protein
	L1972	Ps_04916	19596.4	21679.5	-1.65378	0.350602	-4.71698	2.39373e-06	1.52414e-05	Ps	Dep.	no_annotation	no_annotation	no_annotation	Sigma_factor_AlgU_negative_regulatory_protein
	L1973	Ps_04922	336.917	205.483	1.94855	0.444737	4.38136	1.17942e-05	6.06942e-05	Ps	Enr.	no_annotation	no_annotation	no_annotation	hypothetical_protein
	L1974	Ps_04927	4.42857	2.87791	2.74804	0.944633	2.9091	0.00362467	0.00890366	Ps	Enr.	no_annotation	no_annotation	no_annotation	tRNA-Ser(cga)
	L1975	Ps_04951	887.92	595.793	1.88276	0.309589	6.08148	1.19081e-09	1.87961e-08	Ps	Enr.	no_annotation	no_annotation	no_annotation	PCP_degradation_transcriptional_activation_protein
	L1976	Ps_04955	563.857	629.895	-2.31212	0.273072	-8.46708	2.51626e-17	1.96932e-15	Ps	Dep.	no_annotation	no_annotation	no_annotation	hypothetical_protein
	L1977	Ps_04958	1504.85	1782.23	-1.80889	0.478829	-3.77774	0.000158258	0.000589803	Ps	Dep.	no_annotation	no_annotation	no_annotation	hypothetical_protein
	L1978	Ps_04969	631.031	444.142	1.9624	0.270475	7.25536	4.00588e-13	1.42868e-11	Ps	Enr.	no_annotation	no_annotation	no_annotation	Ribonuclease_D
	L1979	Ps_04972	515.286	403.257	1.78976	0.337443	5.30391	1.13349e-07	1.05053e-06	Ps	Enr.	no_annotation	no_annotation	no_annotation	malonic_semialdehyde_reductase_RutE
	L1980	Ps_04988	48.1656	50.6114	-1.73336	0.286722	-6.04546	1.48989e-09	2.30014e-08	Ps	Dep.	no_annotation	no_annotation	no_annotation	hypothetical_protein
	L1981	Ps_04990	379.563	407.655	-1.65741	0.269171	-6.15745	7.39257e-10	1.2435e-08	Ps	Dep.	no_annotation	no_annotation	no_annotation	hypothetical_protein
	L1982	Ps_04996	2178.95	2518	-2.63208	0.375102	-7.01696	2.26746e-12	7.43418e-11	Ps	Dep.	no_annotation	no_annotation	no_annotation	Aconitate_hydratase_A
	L1983	Ps_05010	6479.32	7060.93	-1.9718	0.29242	-6.74305	1.55094e-11	4.2841e-10	Ps	Dep.	no_annotation	no_annotation	no_annotation	Fatty_acid_oxidation_complex_subunit_alpha
	L1984	Ps_05030	1210.12	1309.48	-1.51491	0.291807	-5.1915	2.08611e-07	1.81408e-06	Ps	Dep.	no_annotation	no_annotation	no_annotation	hypothetical_protein
	L1985	Ps_05036	2336.63	1276.38	1.88793	0.664631	2.84057	0.00450323	0.0106935	Ps	Enr.	no_annotation	no_annotation	no_annotation	Plastocyanin
	L1986	Ps_05038	1344.21	1540.53	-2.11364	0.364118	-5.80482	6.44347e-09	8.27083e-08	Ps	Dep.	no_annotation	no_annotation	no_annotation	hypothetical_protein
	L1987	Ps_05041	719.266	821.676	-1.95429	0.378152	-5.168	2.36614e-07	2.03898e-06	Ps	Dep.	no_annotation	no_annotation	no_annotation	hypothetical_protein
	L1988	Ps_05047	890.285	1046.86	-2.45609	0.393869	-6.2358	4.49485e-10	8.0664e-09	Ps	Dep.	no_annotation	no_annotation	no_annotation	hypothetical_protein
	L1989	Ps_05048	930.284	1107.9	-2.89949	0.350962	-8.26154	1.43801e-16	9.76289e-15	Ps	Dep.	no_annotation	no_annotation	no_annotation	hypothetical_protein
	L1990	Ps_05050	6.14286	3.77578	3.21163	0.936604	3.42902	0.00060577	0.00186429	Ps	Enr.	no_annotation	no_annotation	no_annotation	hypothetical_protein
	L1991	Ps_05095	11582.2	7723.19	1.63822	0.334095	4.90345	9.41658e-07	6.82036e-06	Ps	Enr.	no_annotation	no_annotation	no_annotation	30S_ribosomal_protein_S1
	L1992	Ps_05099	325.057	216.529	1.77965	0.339872	5.23624	1.63885e-07	1.45891e-06	Ps	Enr.	no_annotation	no_annotation	no_annotation	hypothetical_protein
	L1993	Ps_05131	1903.37	2285.95	-3.50433	0.609597	-5.7486	8.99867e-09	1.12683e-07	Ps	Dep.	no_annotation	no_annotation	no_annotation	Potassium-transporting_ATPase_ATP-binding_subunit
	L1994	Ps_05138	2591.94	2758.37	-1.5192	0.245495	-6.1883	6.0818e-10	1.05775e-08	Ps	Dep.	no_annotation	no_annotation	no_annotation	hypothetical_protein
	L1995	Ps_05141	27.7796	18.0538	1.98096	0.503576	3.93378	8.36207e-05	0.000336573	Ps	Enr.	no_annotation	no_annotation	no_annotation	hypothetical_protein
	L1996	Ps_05144	3483.26	3592.86	-1.90286	0.420172	-4.52876	5.93313e-06	3.34666e-05	Ps	Dep.	no_annotation	no_annotation	no_annotation	hypothetical_protein
	L1997	Ps_05163	15984.2	17404.9	-1.6579	0.254705	-6.50911	7.5599e-11	1.71085e-09	Ps	Dep.	no_annotation	no_annotation	no_annotation	hypothetical_protein
	L1998	Ps_05182	17.1417	19.5893	-1.88895	0.520749	-3.62738	0.000286313	0.000976618	Ps	Dep.	no_annotation	no_annotation	no_annotation	hypothetical_protein
[truncated: 80 more rows]
