# Supplementary material for: Inter-species interactions between two bacterial flower commensals and a floral pathogen reduce disease incidence and alter pathogen activity
Source: mBio. 2024 Feb 20;15(3):e00213-24. doi: 10.1128/mbio.00213-24 (PMC10936193; doi:10.1128/mbio.00213-24)
Supplement: Table S2 — GO term enrichment analysis. [file mbio.00213-24-s0003.xlsx]

## Sheet: suppl_table_2
Suppl. table 2. The table shows GO terms enrichment analysis of the set of genes that were differentially expressed in Erwinia amylovora (Ea), Pantoea CT-1039 (Pa) and Pseudomonas CT-1059 (Ps) upon ternary co-culture.
		GO_term	strain	description	score	count	total	p-value	set of genes
	L0001	GO:0000103	Ea	sulfate assimilation	1	3	6	0.0008	Ea_02662,Ea_02663,Ea_02664
	L0002	GO:0005667	Ea	transcription regulator complex	1	2	4	0.0024	Ea_01805,Ea_02226
	L0003	GO:0003677	Ea	DNA binding	0	13	200	0.0459	Ea_00859,Ea_01091,Ea_01362,Ea_01648,Ea_01657,Ea_01681,Ea_01711,Ea_01805,Ea_01878,Ea_02027,Ea_02226,Ea_02490,Ea_03397
	L0004	GO:0045892	Ea	negative regulation of DNA-templated transcription	0	5	41	0.0163	Ea_00002,Ea_01657,Ea_01805,Ea_02226,Ea_03382
	L0005	GO:0009229	Ea	thiamine diphosphate biosynthetic process	0	2	7	0.0106	Ea_00264,Ea_00265
	L0006	GO:0009295	Ea	nucleoid	0	2	8	0.0124	Ea_00328,Ea_01878
	L0007	GO:0015297	Ea	antiporter activity	0	2	8	0.0124	Ea_01029,Ea_02094
	L0008	GO:0006351	Ea	DNA-templated transcription	0	3	27	0.0459	Ea_00175,Ea_02180,Ea_02226
	L0009	GO:0045454	Ea	cell redox homeostasis	0	3	16	0.0124	Ea_00174,Ea_01638,Ea_03313
	L0010	GO:0008289	Ea	lipid binding	0	2	5	0.0041	Ea_01294,Ea_01626
	L0011	GO:0042802	Ea	identical protein binding	0	9	126	0.0489	Ea_00175,Ea_00293,Ea_00576,Ea_01294,Ea_01805,Ea_02226,Ea_02404,Ea_02974,Ea_03382
	L0012	GO:0046677	Ea	response to antibiotic	0	5	46	0.0226	Ea_01027,Ea_01184,Ea_01261,Ea_01390,Ea_02226
	L0013	GO:0016987	Ea	sigma factor activity	0	2	9	0.0163	Ea_02027,Ea_02490
	L0014	GO:0019899	Ea	enzyme binding	2	2	3	0.0009	Ea_01405,Ea_03025
	L0015	GO:0004781	Ea	sulfate adenylyltransferase (ATP) activity	9	2	2	0	Ea_02663,Ea_02664
	L0016	GO:0070814	Ea	hydrogen sulfide biosynthetic process	1	3	7	0.0009	Ea_02662,Ea_02663,Ea_02664
	L0017	GO:0006355	Ea	regulation of DNA-templated transcription	0	8	91	0.0226	Ea_00266,Ea_01681,Ea_01805,Ea_01878,Ea_02027,Ea_02180,Ea_02226,Ea_03382
	L0018	GO:0015036	Ea	disulfide oxidoreductase activity	0	2	5	0.0041	Ea_01638,Ea_02619
	L0019	GO:0009228	Ea	thiamine biosynthetic process	0	2	7	0.0106	Ea_00264,Ea_00265
1	L0020	GO:0000049	Pa	tRNA binding	0	15	39	0.003	Pa_00024,Pa_00047,Pa_00703,Pa_01229,Pa_01567,Pa_02251,Pa_03133,Pa_03600,Pa_03765,Pa_03807,Pa_03814,Pa_03823,Pa_03830,Pa_03831,Pa_04090
2	L0021	GO:0000105	Pa	histidine biosynthetic process	2	8	12	0.00015	Pa_02810,Pa_02811,Pa_02812,Pa_02813,Pa_02814,Pa_02815,Pa_02816,Pa_02818
3	L0022	GO:0000107	Pa	imidazoleglycerol-phosphate synthase activity	1	2	3	0.019	Pa_02814,Pa_02816
4	L0023	GO:0000413	Pa	protein peptidyl-prolyl isomerization	0	2	4	0.049	Pa_03700,Pa_03860
5	L0024	GO:0000902	Pa	cell morphogenesis	1	2	3	0.019	Pa_03755,Pa_04311
6	L0025	GO:0001072	Pa	transcription antitermination factor activity, RNA binding	1	3	5	0.018	Pa_00777,Pa_00988,Pa_03201
7	L0026	GO:0003735	Pa	structural constituent of ribosome	7	37	58	5.5e-15	Pa_00283,Pa_00284,Pa_00314,Pa_02922,Pa_03310,Pa_03605,Pa_03703,Pa_03704,Pa_03800,Pa_03801,Pa_03802,Pa_03803,Pa_03804,Pa_03805,Pa_03807,Pa_03808,Pa_03809,Pa_03810,Pa_03812,Pa_03813,Pa_03814,Pa_03815,Pa_03816,Pa_03817,Pa_03818,Pa_03819,Pa_03820,Pa_03821,Pa_03822,Pa_03823,Pa_03830,Pa_03831,Pa_03895,Pa_04088,Pa_04089,Pa_04090,Pa_04091
8	L0027	GO:0003746	Pa	translation elongation factor activity	0	4	8	0.02	Pa_00274,Pa_00674,Pa_03829,Pa_04094
9	L0028	GO:0003755	Pa	peptidyl-prolyl cis-trans isomerase activity	0	5	11	0.021	Pa_00553,Pa_00891,Pa_03700,Pa_03836,Pa_03860
10	L0029	GO:0003921	Pa	GMP synthase activity	9	2	2	0	Pa_01634,Pa_03173
11	L0030	GO:0003937	Pa	IMP cyclohydrolase activity	9	2	2	0	Pa_04069,Pa_04070
12	L0031	GO:0003984	Pa	acetolactate synthase activity	3	5	6	0.00019	Pa_00571,Pa_00572,Pa_00573,Pa_04058,Pa_04059
13	L0032	GO:0003989	Pa	acetyl-CoA carboxylase activity	0	3	6	0.032	Pa_03002,Pa_03760,Pa_03761
14	L0033	GO:0004066	Pa	asparagine synthase (glutamine-hydrolyzing) activity	9	2	2	0	Pa_01128,Pa_01129
15	L0034	GO:0004071	Pa	aspartate-ammonia ligase activity	9	2	2	0	Pa_01128,Pa_01129
16	L0035	GO:0004088	Pa	carbamoyl-phosphate synthase (glutamine-hydrolyzing) activity	9	2	2	0	Pa_00543,Pa_00544
17	L0036	GO:0004089	Pa	carbonate dehydratase activity	0	2	4	0.049	Pa_01304,Pa_03637
18	L0037	GO:0004106	Pa	chorismate mutase activity	1	2	3	0.019	Pa_03305,Pa_03306
19	L0038	GO:0004115	Pa	3',5'-cyclic-AMP phosphodiesterase activity	0	2	4	0.049	Pa_03142,Pa_03583
20	L0039	GO:0004151	Pa	dihydroorotase activity	9	2	2	0	Pa_01510,Pa_01511
21	L0040	GO:0004317	Pa	3-hydroxypalmitoyl-[acyl-carrier-protein] dehydratase activity	1	2	3	0.019	Pa_01408,Pa_01477
22	L0041	GO:0004325	Pa	ferrochelatase activity	0	2	4	0.049	Pa_00938,Pa_05042
23	L0042	GO:0004455	Pa	ketol-acid reductoisomerase activity	9	2	2	0	Pa_04052,Pa_04053
24	L0043	GO:0004586	Pa	ornithine decarboxylase activity	9	2	2	0	Pa_03495,Pa_03496
25	L0044	GO:0004638	Pa	phosphoribosylaminoimidazole carboxylase activity	9	2	2	0	Pa_00960,Pa_00961
26	L0045	GO:0004643	Pa	phosphoribosylaminoimidazolecarboxamide formyltransferase activity	9	2	2	0	Pa_04069,Pa_04070
27	L0046	GO:0004644	Pa	phosphoribosylglycinamide formyltransferase activity	9	2	2	0	Pa_02477,Pa_03158
28	L0047	GO:0004820	Pa	glycine-tRNA ligase activity	9	2	2	0	Pa_04247,Pa_04248
29	L0048	GO:0004888	Pa	transmembrane signaling receptor activity	0	9	25	0.024	Pa_00205,Pa_00778,Pa_02290,Pa_02524,Pa_02527,Pa_02613,Pa_02655,Pa_03522,Pa_03686
30	L0049	GO:0005543	Pa	phospholipid binding	1	2	3	0.019	Pa_00305,Pa_02268
31	L0050	GO:0005737	Pa	cytoplasm	0	143	686	0.032	Pa_00024,Pa_00049,Pa_00111,Pa_00116,Pa_00117,Pa_00118,Pa_00119,Pa_00133,Pa_00187,Pa_00310,Pa_00336,Pa_00340,Pa_00386,Pa_00393,Pa_00395,Pa_00448,Pa_00454,Pa_00487,Pa_00488,Pa_00509,Pa_00531,Pa_00543,Pa_00544,Pa_00603,Pa_00604,Pa_00612,Pa_00668,Pa_00674,Pa_00675,Pa_00694,Pa_00702,Pa_00716,Pa_00817,Pa_00818,Pa_00855,Pa_00891,Pa_00929,Pa_00933,Pa_00937,Pa_00938,Pa_00949,Pa_01064,Pa_01087,Pa_01102,Pa_…
32	L0051	GO:0005840	Pa	ribosome	5	25	42	1.5e-09	Pa_00283,Pa_00284,Pa_00314,Pa_02922,Pa_03310,Pa_03313,Pa_03605,Pa_03703,Pa_03704,Pa_03803,Pa_03804,Pa_03805,Pa_03807,Pa_03808,Pa_03812,Pa_03813,Pa_03814,Pa_03815,Pa_03819,Pa_03820,Pa_03821,Pa_03822,Pa_03823,Pa_04088,Pa_04091
33	L0052	GO:0005948	Pa	acetolactate synthase complex	9	4	4	0	Pa_00571,Pa_00572,Pa_04058,Pa_04059
34	L0053	GO:0006147	Pa	guanine catabolic process	9	2	2	0	Pa_02169,Pa_02170
35	L0054	GO:0006166	Pa	purine ribonucleoside salvage	1	3	4	0.0046	Pa_00762,Pa_00929,Pa_00939
36	L0055	GO:0006183	Pa	GTP biosynthetic process	9	2	2	0	Pa_03174,Pa_03189
37	L0056	GO:0006189	Pa	'de novo' IMP biosynthetic process	5	11	14	4.2e-07	Pa_00960,Pa_00961,Pa_00962,Pa_02366,Pa_02477,Pa_03135,Pa_03157,Pa_03158,Pa_03213,Pa_04069,Pa_04070
38	L0057	GO:0006207	Pa	'de novo' pyrimidine nucleobase biosynthetic process	0	3	6	0.032	Pa_00543,Pa_01398,Pa_02306
39	L0058	GO:0006412	Pa	translation	6	38	65	1.7e-13	Pa_00283,Pa_00284,Pa_00314,Pa_00967,Pa_02922,Pa_03310,Pa_03605,Pa_03703,Pa_03704,Pa_03800,Pa_03801,Pa_03802,Pa_03803,Pa_03804,Pa_03805,Pa_03807,Pa_03808,Pa_03809,Pa_03810,Pa_03812,Pa_03813,Pa_03814,Pa_03815,Pa_03816,Pa_03817,Pa_03818,Pa_03819,Pa_03820,Pa_03821,Pa_03822,Pa_03823,Pa_03830,Pa_03831,Pa_03895,Pa_04088,Pa_04089,Pa_04090,Pa_04091
40	L0059	GO:0006424	Pa	glutamyl-tRNA aminoacylation	1	2	3	0.019	Pa_00647,Pa_01135
41	L0060	GO:0006426	Pa	glycyl-tRNA aminoacylation	9	2	2	0	Pa_04247,Pa_04248
42	L0061	GO:0006457	Pa	protein folding	0	5	12	0.032	Pa_00531,Pa_00553,Pa_00665,Pa_00891,Pa_03860
43	L0062	GO:0006526	Pa	arginine biosynthetic process	1	6	10	0.0022	Pa_00116,Pa_00118,Pa_00386,Pa_00543,Pa_00544,Pa_03396
44	L0063	GO:0006529	Pa	asparagine biosynthetic process	9	2	2	0	Pa_01128,Pa_01129
45	L0064	GO:0006541	Pa	glutamine metabolic process	1	9	17	0.00099	Pa_00543,Pa_00544,Pa_01128,Pa_01129,Pa_01634,Pa_02814,Pa_03173,Pa_03213,Pa_05167
46	L0065	GO:0006564	Pa	L-serine biosynthetic process	0	2	4	0.049	Pa_00487,Pa_00488
47	L0066	GO:0006598	Pa	polyamine catabolic process	0	2	4	0.049	Pa_02804,Pa_02805
48	L0067	GO:0006616	Pa	SRP-dependent cotranslational protein targeting to membrane, translocation	1	2	3	0.019	Pa_00342,Pa_03799
49	L0068	GO:0006790	Pa	sulfur compound metabolic process	3	6	7	3.7e-05	Pa_00090,Pa_01390,Pa_01393,Pa_01394,Pa_03843,Pa_03846
50	L0069	GO:0006886	Pa	intracellular protein transport	1	2	3	0.019	Pa_00342,Pa_03799
51	L0070	GO:0006935	Pa	chemotaxis	0	18	55	0.0096	Pa_00205,Pa_00778,Pa_00780,Pa_01523,Pa_02290,Pa_02520,Pa_02521,Pa_02522,Pa_02523,Pa_02524,Pa_02527,Pa_02598,Pa_02599,Pa_02613,Pa_02655,Pa_03263,Pa_03522,Pa_03686
52	L0071	GO:0006995	Pa	cellular response to nitrogen starvation	1	2	3	0.019	Pa_04808,Pa_05250
53	L0072	GO:0008272	Pa	sulfate transport	9	2	2	0	Pa_03107,Pa_03109
54	L0073	GO:0008295	Pa	spermidine biosynthetic process	0	4	8	0.02	Pa_00631,Pa_03471,Pa_03495,Pa_03496
55	L0074	GO:0008616	Pa	queuosine biosynthetic process	0	5	10	0.015	Pa_00437,Pa_00855,Pa_00856,Pa_03362,Pa_03363
56	L0075	GO:0008652	Pa	amino acid biosynthetic process	0	8	21	0.021	Pa_00487,Pa_00488,Pa_01128,Pa_01129,Pa_03024,Pa_03307,Pa_03759,Pa_04058
57	L0076	GO:0008659	Pa	(3R)-hydroxymyristoyl-[acyl-carrier-protein] dehydratase activity	1	2	3	0.019	Pa_01408,Pa_01477
58	L0077	GO:0008693	Pa	3-hydroxydecanoyl-[acyl-carrier-protein] dehydratase activity	1	2	3	0.019	Pa_01408,Pa_01477
59	L0078	GO:0008779	Pa	acyl-[acyl-carrier-protein]-phospholipid O-acyltransferase activity	9	2	2	0	Pa_00379,Pa_00380
60	L0079	GO:0008784	Pa	alanine racemase activity	0	2	4	0.049	Pa_02391,Pa_03568
61	L0080	GO:0008794	Pa	arsenate reductase (glutaredoxin) activity	9	2	2	0	Pa_03153,Pa_05414
62	L0081	GO:0008892	Pa	guanine deaminase activity	9	2	2	0	Pa_02169,Pa_02170
63	L0082	GO:0008922	Pa	long-chain fatty acid [acyl-carrier-protein] ligase activity	9	2	2	0	Pa_00379,Pa_00380
64	L0083	GO:0008948	Pa	oxaloacetate decarboxylase activity	1	2	3	0.019	Pa_02886,Pa_05071
65	L0084	GO:0009058	Pa	biosynthetic process	0	4	9	0.034	Pa_01087,Pa_01729,Pa_05022,Pa_05204
66	L0085	GO:0009082	Pa	branched-chain amino acid biosynthetic process	1	4	6	0.0044	Pa_00571,Pa_00572,Pa_04058,Pa_04059
67	L0086	GO:0009097	Pa	isoleucine biosynthetic process	1	7	13	0.0029	Pa_00571,Pa_00572,Pa_00573,Pa_04052,Pa_04053,Pa_04058,Pa_04059
68	L0087	GO:0009099	Pa	valine biosynthetic process	2	7	10	0.00019	Pa_00571,Pa_00572,Pa_00573,Pa_04052,Pa_04053,Pa_04058,Pa_04059
69	L0088	GO:0009266	Pa	response to temperature stimulus	0	2	4	0.049	Pa_00665,Pa_00680
70	L0089	GO:0009288	Pa	bacterial-type flagellum	0	5	13	0.049	Pa_01523,Pa_02520,Pa_02598,Pa_02599,Pa_04372
71	L0090	GO:0009317	Pa	acetyl-CoA carboxylase complex	1	3	4	0.0046	Pa_03002,Pa_03760,Pa_03761
72	L0091	GO:0009319	Pa	cytochrome o ubiquinol oxidase complex	0	3	6	0.032	Pa_00882,Pa_00885,Pa_00886
73	L0092	GO:0009440	Pa	cyanate catabolic process	9	2	2	0	Pa_00786,Pa_01304
74	L0093	GO:0009447	Pa	putrescine catabolic process	1	4	6	0.0044	Pa_02804,Pa_02805,Pa_02806,Pa_02807
75	L0094	GO:0009970	Pa	cellular response to sulfate starvation	9	2	2	0	Pa_01395,Pa_03846
76	L0095	GO:0010438	Pa	cellular response to sulfur starvation	3	5	6	0.00019	Pa_01390,Pa_01393,Pa_01394,Pa_03844,Pa_03846
77	L0096	GO:0015078	Pa	proton transmembrane transporter activity	0	3	6	0.032	Pa_00882,Pa_00885,Pa_00886
78	L0097	GO:0015276	Pa	ligand-gated monoatomic ion channel activity	1	6	11	0.0046	Pa_01269,Pa_01270,Pa_01281,Pa_01282,Pa_01327,Pa_05296
79	L0098	GO:0015419	Pa	ABC-type sulfate transporter activity	9	4	4	0	Pa_03107,Pa_03108,Pa_03109,Pa_05257
80	L0099	GO:0015450	Pa	protein-transporting ATPase activity	1	2	3	0.019	Pa_00342,Pa_00858
81	L0100	GO:0015453	Pa	oxidoreduction-driven active transmembrane transporter activity	0	3	6	0.032	Pa_00882,Pa_00885,Pa_00886
82	L0101	GO:0015709	Pa	thiosulfate transport	9	4	4	0	Pa_00090,Pa_03107,Pa_03108,Pa_03109
83	L0102	GO:0015838	Pa	amino-acid betaine transport	0	2	4	0.049	Pa_01251,Pa_01252
84	L0103	GO:0015914	Pa	phospholipid transport	1	3	5	0.018	Pa_00305,Pa_00306,Pa_00307
85	L0104	GO:0015934	Pa	large ribosomal subunit	5	8	9	1.2e-06	Pa_03800,Pa_03801,Pa_03809,Pa_03810,Pa_03816,Pa_03818,Pa_04089,Pa_04090
86	L0105	GO:0015935	Pa	small ribosomal subunit	1	4	7	0.012	Pa_03802,Pa_03817,Pa_03830,Pa_03831
87	L0106	GO:0016597	Pa	amino acid binding	0	5	12	0.032	Pa_00386,Pa_01128,Pa_01129,Pa_01327,Pa_05296
88	L0107	GO:0016706	Pa	2-oxoglutarate-dependent dioxygenase activity	1	2	3	0.019	Pa_01585,Pa_03843
89	L0108	GO:0016779	Pa	nucleotidyltransferase activity	0	5	12	0.032	Pa_00296,Pa_00493,Pa_01827,Pa_01828,Pa_05284
90	L0109	GO:0016840	Pa	carbon-nitrogen lyase activity	9	2	2	0	Pa_03362,Pa_03363
91	L0110	GO:0016874	Pa	ligase activity	1	4	6	0.0044	Pa_01476,Pa_02477,Pa_03589,Pa_03590
92	L0111	GO:0016881	Pa	acid-amino acid ligase activity	0	2	4	0.049	Pa_05310,Pa_05311
93	L0112	GO:0016901	Pa	oxidoreductase activity, acting on the CH-OH group of donors, quinone or similar compound as acceptor	1	2	3	0.019	Pa_01306,Pa_01307
94	L0113	GO:0017150	Pa	tRNA dihydrouridine synthase activity	9	2	2	0	Pa_01229,Pa_03765
95	L0114	GO:0018756	Pa	ammeline aminohydrolase activity	9	2	2	0	Pa_02169,Pa_02170
96	L0115	GO:0019028	Pa	viral capsid	1	3	4	0.0046	Pa_02023,Pa_02024,Pa_02027
97	L0116	GO:0019239	Pa	deaminase activity	0	2	4	0.049	Pa_02169,Pa_02170
98	L0117	GO:0019290	Pa	siderophore biosynthetic process	9	2	2	0	Pa_05310,Pa_05311
99	L0118	GO:0019299	Pa	rhamnose metabolic process	1	3	5	0.018	Pa_02202,Pa_02204,Pa_04742
100	L0119	GO:0019346	Pa	transsulfuration	0	2	4	0.049	Pa_00111,Pa_03568
101	L0120	GO:0019843	Pa	rRNA binding	3	25	49	1.4e-07	Pa_03703,Pa_03704,Pa_03800,Pa_03802,Pa_03803,Pa_03804,Pa_03805,Pa_03807,Pa_03808,Pa_03809,Pa_03810,Pa_03812,Pa_03814,Pa_03815,Pa_03816,Pa_03817,Pa_03818,Pa_03819,Pa_03820,Pa_03821,Pa_03822,Pa_03830,Pa_03831,Pa_04090,Pa_04497
102	L0121	GO:0019856	Pa	pyrimidine nucleobase biosynthetic process	9	2	2	0	Pa_01510,Pa_01511
103	L0122	GO:0022900	Pa	electron transport chain	0	2	4	0.049	Pa_01929,Pa_01932
104	L0123	GO:0030170	Pa	pyridoxal phosphate binding	0	18	64	0.038	Pa_00111,Pa_01087,Pa_01209,Pa_02391,Pa_02812,Pa_03207,Pa_03427,Pa_03485,Pa_03495,Pa_03496,Pa_03568,Pa_04082,Pa_04083,Pa_05124,Pa_05151,Pa_05203,Pa_05204,Pa_05306
105	L0124	GO:0030420	Pa	establishment of competence for transformation	0	2	4	0.049	Pa_01367,Pa_04957
106	L0125	GO:0030430	Pa	host cell cytoplasm	2	7	11	0.00057	Pa_01567,Pa_02036,Pa_02037,Pa_02038,Pa_02039,Pa_02644,Pa_02646
107	L0126	GO:0030694	Pa	bacterial-type flagellum basal body, rod	9	2	2	0	Pa_01522,Pa_01523
108	L0127	GO:0031522	Pa	cell envelope Sec protein transport complex	1	4	6	0.0044	Pa_00342,Pa_00857,Pa_00858,Pa_03799
109	L0128	GO:0032263	Pa	GMP salvage	1	2	3	0.019	Pa_00762,Pa_00939
110	L0129	GO:0032466	Pa	negative regulation of cytokinesis	9	2	2	0	Pa_03362,Pa_03363
111	L0130	GO:0032978	Pa	protein insertion into membrane from inner side	1	4	6	0.0044	Pa_00342,Pa_00857,Pa_00858,Pa_03799
112	L0131	GO:0033387	Pa	putrescine biosynthetic process from ornithine	9	2	2	0	Pa_03495,Pa_03496
113	L0132	GO:0033609	Pa	oxalate metabolic process	9	2	2	0	Pa_04941,Pa_04942
114	L0133	GO:0033983	Pa	diaminobutyrate decarboxylase activity	9	2	2	0	Pa_05203,Pa_05306
115	L0134	GO:0034028	Pa	5-(carboxyamino)imidazole ribonucleotide synthase activity	9	2	2	0	Pa_00960,Pa_00961
116	L0135	GO:0035796	Pa	ATP-binding cassette (ABC) transporter complex, transmembrane substrate-binding subunit-containing	9	4	4	0	Pa_00090,Pa_03107,Pa_03108,Pa_03109
117	L0136	GO:0036424	Pa	L-phosphoserine phosphatase activity	9	2	2	0	Pa_00487,Pa_00488
118	L0137	GO:0039620	Pa	T=7 icosahedral viral capsid	9	2	2	0	Pa_02023,Pa_02024
119	L0138	GO:0042450	Pa	arginine biosynthetic process via ornithine	1	2	3	0.019	Pa_00117,Pa_00119
120	L0139	GO:0042918	Pa	alkanesulfonate transport	3	5	6	0.00019	Pa_01390,Pa_01393,Pa_01394,Pa_03844,Pa_03846
121	L0140	GO:0042959	Pa	alkanesulfonate transmembrane transporter activity	3	5	6	0.00019	Pa_01390,Pa_01393,Pa_01394,Pa_03844,Pa_03846
122	L0141	GO:0043565	Pa	sequence-specific DNA binding	0	19	69	0.042	Pa_00049,Pa_00172,Pa_00232,Pa_00509,Pa_00514,Pa_00905,Pa_01411,Pa_01963,Pa_01972,Pa_02202,Pa_02204,Pa_02223,Pa_02224,Pa_03510,Pa_03766,Pa_03978,Pa_04597,Pa_04742,Pa_04835
123	L0142	GO:0043952	Pa	protein transport by the Sec complex	1	4	6	0.0044	Pa_00342,Pa_00857,Pa_00858,Pa_03799
124	L0143	GO:0044205	Pa	'de novo' UMP biosynthetic process	3	7	9	4.9e-05	Pa_00048,Pa_00543,Pa_00544,Pa_01398,Pa_01510,Pa_01511,Pa_02306
125	L0144	GO:0044209	Pa	AMP salvage	1	2	3	0.019	Pa_00929,Pa_00937
126	L0145	GO:0044249	Pa	cellular biosynthetic process	1	2	3	0.019	Pa_05167,Pa_05307
127	L0146	GO:0045261	Pa	proton-transporting ATP synthase complex, catalytic core F(1)	9	6	6	0	Pa_02600,Pa_04312,Pa_04313,Pa_04314,Pa_04315,Pa_04316
128	L0147	GO:0045263	Pa	proton-transporting ATP synthase complex, coupling factor F(o)	9	4	4	0	Pa_04317,Pa_04318,Pa_04319,Pa_04320
129	L0148	GO:0046098	Pa	guanine metabolic process	9	2	2	0	Pa_02169,Pa_02170
130	L0149	GO:0046417	Pa	chorismate metabolic process	1	2	3	0.019	Pa_03305,Pa_03306
131	L0150	GO:0046564	Pa	oxalate decarboxylase activity	9	2	2	0	Pa_04941,Pa_04942
132	L0151	GO:0046797	Pa	viral procapsid maturation	9	2	2	0	Pa_02023,Pa_02024
133	L0152	GO:0046933	Pa	proton-transporting ATP synthase activity, rotational mechanism	9	9	9	0	Pa_02600,Pa_04312,Pa_04313,Pa_04314,Pa_04315,Pa_04316,Pa_04317,Pa_04318,Pa_04319
134	L0153	GO:0046961	Pa	proton-transporting ATPase activity, rotational mechanism	9	3	3	0	Pa_02600,Pa_04313,Pa_04315
135	L0154	GO:0047451	Pa	3-hydroxyoctanoyl-[acyl-carrier-protein] dehydratase activity	1	2	3	0.019	Pa_01408,Pa_01477
136	L0155	GO:0055130	Pa	D-alanine catabolic process	1	2	3	0.019	Pa_01553,Pa_02392
137	L0156	GO:0070180	Pa	large ribosomal subunit rRNA binding	9	2	2	0	Pa_04089,Pa_04091
138	L0157	GO:0070469	Pa	respirasome	1	2	3	0.019	Pa_00885,Pa_00886
139	L0158	GO:0070482	Pa	response to oxygen levels	1	2	3	0.019	Pa_00289,Pa_00290
140	L0159	GO:0070968	Pa	pyrroloquinoline quinone binding	1	2	3	0.019	Pa_01306,Pa_01307
141	L0160	GO:0070981	Pa	L-asparagine biosynthetic process	9	2	2	0	Pa_01128,Pa_01129
142	L0161	GO:0071973	Pa	bacterial-type flagellum-dependent cell motility	0	8	22	0.03	Pa_01522,Pa_01523,Pa_01528,Pa_01755,Pa_02597,Pa_02598,Pa_02599,Pa_02600
143	L0162	GO:0080135	Pa	regulation of cellular response to stress	0	2	4	0.049	Pa_02266,Pa_02268
144	L0163	GO:0097351	Pa	toxin sequestering activity	1	2	3	0.019	Pa_04496,Pa_04497
145	L0164	GO:0097588	Pa	archaeal or bacterial-type flagellum-dependent cell motility	0	2	4	0.049	Pa_02520,Pa_02521
146	L0165	GO:0098003	Pa	viral tail assembly	2	4	5	0.00099	Pa_02035,Pa_02037,Pa_02038,Pa_02039
147	L0166	GO:0098015	Pa	virus tail	1	3	4	0.0046	Pa_02035,Pa_02036,Pa_02037
148	L0167	GO:0099001	Pa	viral genome ejection through host cell envelope, long flexible tail mechanism	2	4	5	0.00099	Pa_02027,Pa_02035,Pa_02036,Pa_02037
149	L0168	GO:0102025	Pa	ABC-type thiosulfate transporter activity	9	2	2	0	Pa_03107,Pa_05257
150	L0169	GO:0120010	Pa	intermembrane phospholipid transfer	1	3	5	0.018	Pa_00305,Pa_00306,Pa_00307
151	L0170	GO:0120014	Pa	phospholipid transfer activity	0	2	4	0.049	Pa_00305,Pa_00307
152	L0171	GO:1901566	Pa	organonitrogen compound biosynthetic process	9	2	2	0	Pa_05167,Pa_05307
153	L0172	GO:1902358	Pa	sulfate transmembrane transport	9	5	5	0	Pa_00090,Pa_03107,Pa_03108,Pa_03109,Pa_03110
154	L0173	GO:1902600	Pa	proton transmembrane transport	0	3	6	0.032	Pa_01729,Pa_03286,Pa_04320
155	L0174	GO:1903803	Pa	L-glutamine import across plasma membrane	1	3	5	0.018	Pa_01279,Pa_01281,Pa_01282
156	L0175	GO:1903966	Pa	monounsaturated fatty acid biosynthetic process	9	2	2	0	Pa_01543,Pa_03016
157	L0176	GO:1990238	Pa	double-stranded DNA endonuclease activity	1	4	6	0.0044	Pa_00617,Pa_04385,Pa_04450,Pa_05110
158	L0177	GO:1990531	Pa	phospholipid-translocating ATPase complex	0	2	4	0.049	Pa_00305,Pa_00307
159	L0178	GO:1990904	Pa	ribonucleoprotein complex	4	24	43	2.2e-08	Pa_00283,Pa_00284,Pa_00314,Pa_02922,Pa_03310,Pa_03605,Pa_03703,Pa_03704,Pa_03803,Pa_03804,Pa_03805,Pa_03807,Pa_03808,Pa_03812,Pa_03813,Pa_03814,Pa_03815,Pa_03819,Pa_03820,Pa_03821,Pa_03822,Pa_03823,Pa_04088,Pa_04091
160	L0179	GO:2001295	Pa	malonyl-CoA biosynthetic process	0	3	6	0.032	Pa_03002,Pa_03760,Pa_03761
1	L0180	GO:0033692	Ps	cellular polysaccharide biosynthetic process	0	2	4	0.036	Ps_01258,Ps_01261
2	L0181	GO:0019843	Ps	rRNA binding	2	21	44	1.9e-06	Ps_00983,Ps_02331,Ps_02767,Ps_02768,Ps_02769,Ps_02773,Ps_02774,Ps_02775,Ps_02776,Ps_02781,Ps_02785,Ps_02786,Ps_02787,Ps_02788,Ps_02789,Ps_02794,Ps_02795,Ps_03843,Ps_03971,Ps_03972,Ps_04226
3	L0182	GO:0048034	Ps	heme O biosynthetic process	1	2	3	0.015	Ps_03492,Ps_05568
4	L0183	GO:0034227	Ps	tRNA thio-modification	9	2	2	0	Ps_00965,Ps_03788
5	L0184	GO:1990904	Ps	ribonucleoprotein complex	3	21	40	2e-07	Ps_02281,Ps_02282,Ps_02768,Ps_02769,Ps_02774,Ps_02775,Ps_02776,Ps_02781,Ps_02788,Ps_02789,Ps_02791,Ps_02798,Ps_02801,Ps_02860,Ps_03257,Ps_03258,Ps_03843,Ps_03971,Ps_03972,Ps_04226,Ps_04316
6	L0185	GO:0033539	Ps	fatty acid beta-oxidation using acyl-CoA dehydrogenase	0	4	9	0.025	Ps_00429,Ps_00753,Ps_01061,Ps_05315
7	L0186	GO:0019646	Ps	aerobic electron transport chain	1	6	10	0.0014	Ps_02378,Ps_02379,Ps_02591,Ps_03487,Ps_05569,Ps_05570
8	L0187	GO:0009007	Ps	site-specific DNA-methyltransferase (adenine-specific) activity	9	2	2	0	Ps_00926,Ps_01558
9	L0188	GO:0004553	Ps	hydrolase activity, hydrolyzing O-glycosyl compounds	0	4	9	0.025	Ps_00238,Ps_00239,Ps_00631,Ps_05405
10	L0189	GO:0006303	Ps	double-strand break repair via nonhomologous end joining	9	2	2	0	Ps_00282,Ps_00283
11	L0190	GO:0070469	Ps	respirasome	1	7	12	0.00084	Ps_01784,Ps_02380,Ps_02381,Ps_02382,Ps_03484,Ps_05571,Ps_05588
12	L0191	GO:0016818	Ps	hydrolase activity, acting on acid anhydrides, in phosphorus-containing anhydrides	0	3	6	0.025	Ps_00864,Ps_02747,Ps_02749
13	L0192	GO:0003863	Ps	3-methyl-2-oxobutanoate dehydrogenase (2-methylpropanoyl-transferring) activity	9	2	2	0	Ps_01144,Ps_01145
14	L0193	GO:0008556	Ps	P-type potassium transmembrane transporter activity	9	3	3	0	Ps_05130,Ps_05131,Ps_05132
15	L0194	GO:0019546	Ps	arginine deiminase pathway	1	4	6	0.0035	Ps_02129,Ps_02130,Ps_02131,Ps_02132
16	L0195	GO:0019290	Ps	siderophore biosynthetic process	9	2	2	0	Ps_01724,Ps_01725
17	L0196	GO:0045828	Ps	positive regulation of isoprenoid metabolic process	9	2	2	0	Ps_03195,Ps_03196
18	L0197	GO:0004359	Ps	glutaminase activity	0	3	6	0.025	Ps_03768,Ps_03987,Ps_04764
19	L0198	GO:0008234	Ps	cysteine-type peptidase activity	0	3	7	0.038	Ps_01714,Ps_01715,Ps_03040
20	L0199	GO:0004015	Ps	adenosylmethionine-8-amino-7-oxononanoate transaminase activity	1	3	4	0.0037	Ps_00381,Ps_03129,Ps_03130
21	L0200	GO:0008887	Ps	glycerate kinase activity	0	3	6	0.025	Ps_00456,Ps_00457,Ps_05231
22	L0201	GO:0071555	Ps	cell wall organization	0	19	75	0.038	Ps_00808,Ps_01714,Ps_01715,Ps_01943,Ps_02841,Ps_02842,Ps_03040,Ps_03846,Ps_04203,Ps_04265,Ps_04413,Ps_04414,Ps_04415,Ps_04416,Ps_04417,Ps_04418,Ps_04419,Ps_04420,Ps_04421
23	L0202	GO:0043165	Ps	Gram-negative-bacterium-type cell outer membrane assembly	0	5	11	0.015	Ps_02529,Ps_02843,Ps_04240,Ps_04754,Ps_04924
24	L0203	GO:0008766	Ps	UDP-N-acetylmuramoylalanyl-D-glutamyl-2,6-diaminopimelate-D-alanyl-D-alanine ligase activity	9	2	2	0	Ps_04414,Ps_04415
25	L0204	GO:0042912	Ps	colicin transmembrane transporter activity	9	2	2	0	Ps_04289,Ps_05274
26	L0205	GO:0004175	Ps	endopeptidase activity	0	3	7	0.038	Ps_01714,Ps_01715,Ps_03040
27	L0206	GO:0019629	Ps	propionate catabolic process, 2-methylcitrate cycle	0	2	4	0.036	Ps_01860,Ps_01861
28	L0207	GO:0008137	Ps	NADH dehydrogenase (ubiquinone) activity	2	8	13	0.00022	Ps_01000,Ps_01002,Ps_01003,Ps_01006,Ps_01008,Ps_01010,Ps_01011,Ps_01012
29	L0208	GO:0015453	Ps	oxidoreduction-driven active transmembrane transporter activity	9	2	2	0	Ps_02379,Ps_05570
30	L0209	GO:0043952	Ps	protein transport by the Sec complex	1	3	5	0.014	Ps_02346,Ps_02347,Ps_02803
31	L0210	GO:0070180	Ps	large ribosomal subunit rRNA binding	9	2	2	0	Ps_02799,Ps_02801
32	L0211	GO:0016836	Ps	hydro-lyase activity	0	2	4	0.036	Ps_01861,Ps_02231
33	L0212	GO:0006412	Ps	translation	3	33	72	6.6e-09	Ps_01867,Ps_02281,Ps_02767,Ps_02768,Ps_02769,Ps_02772,Ps_02773,Ps_02774,Ps_02775,Ps_02776,Ps_02781,Ps_02785,Ps_02786,Ps_02787,Ps_02788,Ps_02789,Ps_02791,Ps_02794,Ps_02795,Ps_02798,Ps_02799,Ps_02801,Ps_02860,Ps_03257,Ps_03258,Ps_03843,Ps_03971,Ps_03972,Ps_04226,Ps_04316,Ps_04334,Ps_04745,Ps_05095
34	L0213	GO:0047780	Ps	citrate dehydratase activity	0	3	7	0.038	Ps_00691,Ps_01861,Ps_04996
35	L0214	GO:0009401	Ps	phosphoenolpyruvate-dependent sugar phosphotransferase system	0	5	14	0.04	Ps_02296,Ps_02297,Ps_02298,Ps_04273,Ps_04274
36	L0215	GO:0016682	Ps	oxidoreductase activity, acting on diphenols and related substances as donors, oxygen as acceptor	1	5	8	0.0024	Ps_02380,Ps_02381,Ps_02382,Ps_02591,Ps_05571
37	L0216	GO:0031388	Ps	organic acid phosphorylation	1	2	3	0.015	Ps_00456,Ps_00457
38	L0217	GO:0018364	Ps	peptidyl-glutamine methylation	0	2	4	0.036	Ps_00926,Ps_01558
39	L0218	GO:0043169	Ps	cation binding	1	2	3	0.015	Ps_00238,Ps_00239
40	L0219	GO:0042882	Ps	L-arabinose transmembrane transport	0	3	6	0.025	Ps_01921,Ps_01922,Ps_01923
41	L0220	GO:0015934	Ps	large ribosomal subunit	0	4	8	0.015	Ps_02772,Ps_02785,Ps_02787,Ps_02799
42	L0221	GO:0006166	Ps	purine ribonucleoside salvage	0	2	4	0.036	Ps_01819,Ps_03240
43	L0222	GO:0000036	Ps	acyl carrier activity	0	2	4	0.036	Ps_01947,Ps_03022
44	L0223	GO:0042930	Ps	enterobactin transport	9	2	2	0	Ps_04289,Ps_05274
45	L0224	GO:0051920	Ps	peroxiredoxin activity	1	3	5	0.014	Ps_03121,Ps_03468,Ps_04851
46	L0225	GO:0003857	Ps	3-hydroxyacyl-CoA dehydrogenase activity	0	2	4	0.036	Ps_01896,Ps_05010
47	L0226	GO:0008379	Ps	thioredoxin peroxidase activity	1	2	3	0.015	Ps_00218,Ps_04921
48	L0227	GO:0015254	Ps	glycerol channel activity	9	2	2	0	Ps_04618,Ps_04619
49	L0228	GO:0003910	Ps	DNA ligase (ATP) activity	9	3	3	0	Ps_00280,Ps_00281,Ps_04791
50	L0229	GO:0000270	Ps	peptidoglycan metabolic process	0	5	13	0.034	Ps_00808,Ps_01714,Ps_01715,Ps_01943,Ps_03040
51	L0230	GO:0008791	Ps	arginine N-succinyltransferase activity	9	2	2	0	Ps_02006,Ps_02007
52	L0231	GO:0005829	Ps	cytosol	0	56	248	0.015	Ps_00093,Ps_00316,Ps_00432,Ps_00628,Ps_00775,Ps_00795,Ps_00961,Ps_00984,Ps_01052,Ps_01222,Ps_01421,Ps_01558,Ps_01585,Ps_01821,Ps_01861,Ps_01967,Ps_02041,Ps_02132,Ps_02184,Ps_02215,Ps_02231,Ps_02282,Ps_02295,Ps_02333,Ps_02334,Ps_02417,Ps_02418,Ps_02716,Ps_02787,Ps_02802,Ps_02902,Ps_02986,Ps_03000,Ps_03003,Ps_03140,Ps_03175,Ps_03176,Ps_03192,Ps_03195,Ps_03196,Ps_03212,Ps_03468,Ps_03779,Ps_03894,Ps_…
53	L0232	GO:0006605	Ps	protein targeting	0	4	8	0.015	Ps_02195,Ps_02346,Ps_02803,Ps_04794
54	L0233	GO:0015990	Ps	electron transport coupled proton transport	2	8	12	8.1e-05	Ps_01008,Ps_01010,Ps_02378,Ps_02379,Ps_03485,Ps_05569,Ps_05570,Ps_05571
55	L0234	GO:0097172	Ps	N-acetylmuramic acid metabolic process	1	2	3	0.015	Ps_02841,Ps_02842
56	L0235	GO:0006417	Ps	regulation of translation	0	2	4	0.036	Ps_01342,Ps_04353
57	L0236	GO:0016881	Ps	acid-amino acid ligase activity	0	3	6	0.025	Ps_01724,Ps_01725,Ps_01867
58	L0237	GO:0003955	Ps	NAD(P)H dehydrogenase (quinone) activity	0	2	4	0.036	Ps_00250,Ps_02716
59	L0238	GO:1990107	Ps	thiazole synthase activity	9	2	2	0	Ps_03052,Ps_03053
60	L0239	GO:0043448	Ps	alkane catabolic process	0	3	6	0.025	Ps_00759,Ps_03313,Ps_05529
61	L0240	GO:0071897	Ps	DNA biosynthetic process	9	3	3	0	Ps_00280,Ps_00281,Ps_04791
62	L0241	GO:0051301	Ps	cell division	0	12	41	0.033	Ps_01105,Ps_01585,Ps_01586,Ps_04413,Ps_04414,Ps_04415,Ps_04416,Ps_04417,Ps_04419,Ps_04420,Ps_04423,Ps_04791
63	L0242	GO:0005351	Ps	carbohydrate:proton symporter activity	9	2	2	0	Ps_04273,Ps_04274
64	L0243	GO:0005840	Ps	ribosome	2	20	41	2e-06	Ps_02281,Ps_02768,Ps_02769,Ps_02774,Ps_02775,Ps_02776,Ps_02781,Ps_02788,Ps_02789,Ps_02791,Ps_02798,Ps_02801,Ps_02860,Ps_03257,Ps_03258,Ps_03843,Ps_03971,Ps_03972,Ps_04226,Ps_04316
65	L0244	GO:0036009	Ps	protein-glutamine N-methyltransferase activity	0	2	4	0.036	Ps_00926,Ps_01558
66	L0245	GO:0019547	Ps	arginine catabolic process to ornithine	9	2	2	0	Ps_02130,Ps_02131
67	L0246	GO:0008692	Ps	3-hydroxybutyryl-CoA epimerase activity	0	2	4	0.036	Ps_01896,Ps_05010
68	L0247	GO:0009486	Ps	cytochrome bo3 ubiquinol oxidase activity	4	8	10	5.4e-06	Ps_02378,Ps_02379,Ps_02380,Ps_02381,Ps_02382,Ps_05569,Ps_05570,Ps_05571
69	L0248	GO:0004532	Ps	exoribonuclease activity	9	2	2	0	Ps_00280,Ps_00281
70	L0249	GO:0008863	Ps	formate dehydrogenase (NAD+) activity	9	2	2	0	Ps_03719,Ps_04623
71	L0250	GO:0051205	Ps	protein insertion into membrane	2	4	5	0.00074	Ps_02529,Ps_04240,Ps_04754,Ps_04924
72	L0251	GO:0022904	Ps	respiratory electron transport chain	0	4	9	0.025	Ps_01000,Ps_01089,Ps_03485,Ps_05571
73	L0252	GO:0047770	Ps	carboxylate reductase activity	0	2	4	0.036	Ps_02594,Ps_02595
74	L0253	GO:0004466	Ps	long-chain-acyl-CoA dehydrogenase activity	1	2	3	0.015	Ps_00753,Ps_05315
75	L0254	GO:0006979	Ps	response to oxidative stress	0	7	18	0.016	Ps_00093,Ps_00523,Ps_00984,Ps_03468,Ps_03497,Ps_03894,Ps_04996
76	L0255	GO:0048038	Ps	quinone binding	1	10	20	0.00059	Ps_01000,Ps_01002,Ps_01003,Ps_01004,Ps_01005,Ps_01006,Ps_01007,Ps_01008,Ps_01011,Ps_01012
77	L0256	GO:0005978	Ps	glycogen biosynthetic process	9	4	4	0	Ps_00237,Ps_00238,Ps_00239,Ps_00626
78	L0257	GO:0006814	Ps	sodium ion transport	1	2	3	0.015	Ps_03359,Ps_05247
79	L0258	GO:0015935	Ps	small ribosomal subunit	9	6	6	0	Ps_02767,Ps_02773,Ps_02786,Ps_02794,Ps_02795,Ps_04745
80	L0259	GO:0090503	Ps	RNA phosphodiester bond hydrolysis, exonucleolytic	9	2	2	0	Ps_00280,Ps_00281
81	L0260	GO:0003987	Ps	acetate-CoA ligase activity	0	2	4	0.036	Ps_00432,Ps_02017
82	L0261	GO:0005980	Ps	glycogen catabolic process	1	2	3	0.015	Ps_00628,Ps_00631
83	L0262	GO:0070991	Ps	medium-chain-acyl-CoA dehydrogenase activity	1	2	3	0.015	Ps_00753,Ps_05315
84	L0263	GO:0009986	Ps	cell surface	0	3	6	0.025	Ps_00202,Ps_00551,Ps_04766
85	L0264	GO:0009317	Ps	acetyl-CoA carboxylase complex	0	2	4	0.036	Ps_03021,Ps_04057
86	L0265	GO:0009252	Ps	peptidoglycan biosynthetic process	0	13	44	0.025	Ps_01943,Ps_02841,Ps_02842,Ps_03846,Ps_04413,Ps_04414,Ps_04415,Ps_04416,Ps_04417,Ps_04418,Ps_04419,Ps_04420,Ps_04421
87	L0266	GO:0046872	Ps	metal ion binding	0	84	375	0.0037	Ps_00236,Ps_00260,Ps_00280,Ps_00281,Ps_00312,Ps_00321,Ps_00393,Ps_00432,Ps_00471,Ps_00523,Ps_00689,Ps_00759,Ps_00857,Ps_00864,Ps_01002,Ps_01003,Ps_01052,Ps_01089,Ps_01129,Ps_01348,Ps_01524,Ps_01784,Ps_01790,Ps_01793,Ps_01837,Ps_01861,Ps_01867,Ps_01879,Ps_02017,Ps_02117,Ps_02195,Ps_02231,Ps_02236,Ps_02296,Ps_02297,Ps_02298,Ps_02302,Ps_02313,Ps_02331,Ps_02334,Ps_02339,Ps_02380,Ps_02381,Ps_02417,Ps_…
88	L0267	GO:0018478	Ps	malonate-semialdehyde dehydrogenase (acetylating) activity	0	2	4	0.036	Ps_02450,Ps_03990
89	L0268	GO:0008948	Ps	oxaloacetate decarboxylase activity	0	2	4	0.036	Ps_03359,Ps_03845
90	L0269	GO:0019333	Ps	denitrification pathway	1	2	3	0.015	Ps_02385,Ps_04624
91	L0270	GO:0050664	Ps	oxidoreductase activity, acting on NAD(P)H, oxygen as acceptor	9	2	2	0	Ps_04212,Ps_04213
92	L0271	GO:0004129	Ps	cytochrome-c oxidase activity	3	9	13	1.8e-05	Ps_02379,Ps_02380,Ps_02381,Ps_02382,Ps_03484,Ps_03485,Ps_03487,Ps_05570,Ps_05571
93	L0272	GO:0030955	Ps	potassium ion binding	1	3	5	0.014	Ps_02215,Ps_03722,Ps_05130
94	L0273	GO:0003844	Ps	1,4-alpha-glucan branching enzyme activity	9	2	2	0	Ps_00238,Ps_00239
95	L0274	GO:0016301	Ps	kinase activity	0	7	21	0.036	Ps_00237,Ps_02215,Ps_02296,Ps_02297,Ps_02298,Ps_04273,Ps_04274
96	L0275	GO:0042773	Ps	ATP synthesis coupled electron transport	3	6	7	2.3e-05	Ps_01003,Ps_01007,Ps_01008,Ps_01010,Ps_01011,Ps_01012
97	L0276	GO:0032978	Ps	protein insertion into membrane from inner side	9	2	2	0	Ps_02347,Ps_04755
98	L0277	GO:1905202	Ps	methylcrotonoyl-CoA carboxylase complex	9	2	2	0	Ps_01062,Ps_01612
99	L0278	GO:0006119	Ps	oxidative phosphorylation	0	3	6	0.025	Ps_01784,Ps_02591,Ps_03485
100	L0279	GO:0003994	Ps	aconitate hydratase activity	0	3	6	0.025	Ps_00691,Ps_01861,Ps_04996
101	L0280	GO:0009898	Ps	cytoplasmic side of plasma membrane	1	3	4	0.0037	Ps_01585,Ps_03894,Ps_04423
102	L0281	GO:0006098	Ps	pentose-phosphate shunt	0	3	7	0.038	Ps_00743,Ps_00912,Ps_02986
103	L0282	GO:0003690	Ps	double-stranded DNA binding	1	3	4	0.0037	Ps_00282,Ps_00283,Ps_02340
104	L0283	GO:0047480	Ps	UDP-N-acetylmuramoyl-tripeptide-D-alanyl-D-alanine ligase activity	9	2	2	0	Ps_04414,Ps_04415
105	L0284	GO:0002049	Ps	pyoverdine biosynthetic process	2	6	8	0.00015	Ps_00150,Ps_01161,Ps_05703,Ps_05704,Ps_05705,Ps_05706
106	L0285	GO:0009448	Ps	gamma-aminobutyric acid metabolic process	1	3	4	0.0037	Ps_00381,Ps_03129,Ps_03130
107	L0286	GO:0032153	Ps	cell division site	0	6	17	0.036	Ps_02501,Ps_04418,Ps_04422,Ps_04423,Ps_04424,Ps_04767
108	L0287	GO:0022877	Ps	protein-N(PI)-phosphohistidine-fructose phosphotransferase system transporter activity	9	2	2	0	Ps_04273,Ps_04274
109	L0288	GO:0003676	Ps	nucleic acid binding	0	9	30	0.04	Ps_00926,Ps_01558,Ps_02184,Ps_02747,Ps_02749,Ps_03950,Ps_04699,Ps_04969,Ps_05584
110	L0289	GO:0031956	Ps	medium-chain fatty acid-CoA ligase activity	1	2	3	0.015	Ps_01059,Ps_01060
111	L0290	GO:0004424	Ps	imidazoleglycerol-phosphate dehydratase activity	9	2	2	0	Ps_03766,Ps_03767
112	L0291	GO:0042931	Ps	enterobactin transmembrane transporter activity	9	2	2	0	Ps_04289,Ps_05274
113	L0292	GO:0015078	Ps	proton transmembrane transporter activity	9	3	3	0	Ps_02378,Ps_05569,Ps_05570
114	L0293	GO:0045263	Ps	proton-transporting ATP synthase complex, coupling factor F(o)	0	2	4	0.036	Ps_03412,Ps_03413
115	L0294	GO:0004491	Ps	methylmalonate-semialdehyde dehydrogenase (acylating) activity	0	2	4	0.036	Ps_02450,Ps_03990
116	L0295	GO:0045333	Ps	cellular respiration	1	2	3	0.015	Ps_01002,Ps_04623
117	L0296	GO:0044718	Ps	siderophore transmembrane transport	0	2	4	0.036	Ps_04289,Ps_05274
118	L0297	GO:0050136	Ps	NADH dehydrogenase (quinone) activity	2	4	5	0.00074	Ps_00250,Ps_00796,Ps_01005,Ps_01007
119	L0298	GO:0055072	Ps	iron ion homeostasis	0	14	39	0.004	Ps_00150,Ps_00637,Ps_02235,Ps_03198,Ps_03966,Ps_04289,Ps_04528,Ps_04568,Ps_05274,Ps_05400,Ps_05703,Ps_05704,Ps_05705,Ps_05706
120	L0299	GO:0015793	Ps	glycerol transmembrane transport	1	2	3	0.015	Ps_04618,Ps_04619
121	L0300	GO:0008753	Ps	NADPH dehydrogenase (quinone) activity	1	2	3	0.015	Ps_00250,Ps_00796
122	L0301	GO:0006995	Ps	cellular response to nitrogen starvation	0	2	4	0.036	Ps_02850,Ps_02851
123	L0302	GO:0017168	Ps	5-oxoprolinase (ATP-hydrolyzing) activity	1	3	5	0.014	Ps_02041,Ps_02043,Ps_04986
124	L0303	GO:0006226	Ps	dUMP biosynthetic process	9	2	2	0	Ps_03262,Ps_04779
125	L0304	GO:0038023	Ps	signaling receptor activity	0	9	26	0.02	Ps_00150,Ps_00637,Ps_04289,Ps_05274,Ps_05614,Ps_05703,Ps_05704,Ps_05705,Ps_05706
126	L0305	GO:0030350	Ps	iron-responsive element binding	1	2	3	0.015	Ps_01861,Ps_04996
127	L0306	GO:0005506	Ps	iron ion binding	0	15	45	0.007	Ps_00869,Ps_00870,Ps_01005,Ps_01819,Ps_02338,Ps_02594,Ps_02819,Ps_03313,Ps_03479,Ps_03762,Ps_03977,Ps_04279,Ps_04342,Ps_04996,Ps_05588
128	L0307	GO:0019679	Ps	propionate metabolic process, methylcitrate cycle	1	4	7	0.009	Ps_00691,Ps_01861,Ps_01863,Ps_04996
129	L0308	GO:0007049	Ps	cell cycle	0	11	36	0.029	Ps_01105,Ps_01586,Ps_04060,Ps_04413,Ps_04414,Ps_04415,Ps_04416,Ps_04417,Ps_04419,Ps_04420,Ps_04791
130	L0309	GO:0000049	Ps	tRNA binding	0	11	32	0.014	Ps_00965,Ps_01344,Ps_01348,Ps_02331,Ps_02769,Ps_02791,Ps_02794,Ps_02795,Ps_03423,Ps_03788,Ps_04637
131	L0310	GO:0008564	Ps	protein-exporting ATPase activity	0	2	4	0.036	Ps_02195,Ps_04794
132	L0311	GO:0003867	Ps	4-aminobutyrate transaminase activity	1	3	5	0.014	Ps_00381,Ps_03129,Ps_03130
133	L0312	GO:0009083	Ps	branched-chain amino acid catabolic process	9	2	2	0	Ps_01144,Ps_02449
134	L0313	GO:0005992	Ps	trehalose biosynthetic process	9	2	2	0	Ps_00237,Ps_00627
135	L0314	GO:0016903	Ps	oxidoreductase activity, acting on the aldehyde or oxo group of donors	1	2	3	0.015	Ps_02595,Ps_04623
136	L0315	GO:0008495	Ps	protoheme IX farnesyltransferase activity	1	2	3	0.015	Ps_03492,Ps_05568
137	L0316	GO:0009319	Ps	cytochrome o ubiquinol oxidase complex	9	4	4	0	Ps_02378,Ps_02379,Ps_05569,Ps_05570
138	L0317	GO:0090563	Ps	protein-phosphocysteine-sugar phosphotransferase activity	1	3	5	0.014	Ps_02298,Ps_04273,Ps_04274
139	L0318	GO:0009279	Ps	cell outer membrane	0	27	115	0.04	Ps_00150,Ps_00202,Ps_00285,Ps_00637,Ps_00755,Ps_01715,Ps_02235,Ps_02501,Ps_02529,Ps_02843,Ps_03221,Ps_03494,Ps_03591,Ps_04145,Ps_04200,Ps_04289,Ps_04706,Ps_04754,Ps_04924,Ps_05163,Ps_05274,Ps_05482,Ps_05614,Ps_05703,Ps_05704,Ps_05705,Ps_05706
140	L0319	GO:0016702	Ps	oxidoreductase activity, acting on single donors with incorporation of molecular oxygen, incorporation of two atoms of oxygen	9	2	2	0	Ps_00869,Ps_00870
141	L0320	GO:0102752	Ps	1,4-alpha-glucan branching enzyme activity (using a glucosylated glycogenin as primer for glycogen synthesis)	9	2	2	0	Ps_00238,Ps_00239
142	L0321	GO:0008299	Ps	isoprenoid biosynthetic process	1	3	4	0.0037	Ps_02417,Ps_03195,Ps_03196
143	L0322	GO:0065002	Ps	intracellular protein transmembrane transport	2	4	5	0.00074	Ps_02195,Ps_02346,Ps_02803,Ps_04794
144	L0323	GO:0003735	Ps	structural constituent of ribosome	6	31	55	1.5e-11	Ps_02281,Ps_02767,Ps_02768,Ps_02769,Ps_02772,Ps_02773,Ps_02774,Ps_02775,Ps_02776,Ps_02781,Ps_02785,Ps_02786,Ps_02787,Ps_02788,Ps_02789,Ps_02791,Ps_02794,Ps_02795,Ps_02798,Ps_02799,Ps_02801,Ps_02860,Ps_03257,Ps_03258,Ps_03843,Ps_03971,Ps_03972,Ps_04226,Ps_04316,Ps_04745,Ps_05095
145	L0324	GO:0009060	Ps	aerobic respiration	1	7	15	0.0056	Ps_01010,Ps_02379,Ps_02380,Ps_02381,Ps_03485,Ps_05570,Ps_05571
146	L0325	GO:0004672	Ps	protein kinase activity	0	2	4	0.036	Ps_02850,Ps_02851
147	L0326	GO:0043546	Ps	molybdopterin cofactor binding	1	3	5	0.014	Ps_03719,Ps_04623,Ps_04624
148	L0327	GO:0045272	Ps	plasma membrane respiratory chain complex I	1	4	6	0.0035	Ps_01002,Ps_01008,Ps_01010,Ps_04623
149	L0328	GO:0015344	Ps	siderophore uptake transmembrane transporter activity	0	9	27	0.025	Ps_00150,Ps_00637,Ps_04289,Ps_05274,Ps_05614,Ps_05703,Ps_05704,Ps_05705,Ps_05706
150	L0329	GO:0006353	Ps	DNA-templated transcription termination	0	2	4	0.036	Ps_02802,Ps_03175
