# Supplementary material for: Inter-species interactions between two bacterial flower commensals and a floral pathogen reduce disease incidence and alter pathogen activity
Source: mBio. 2024 Feb 20;15(3):e00213-24. doi: 10.1128/mbio.00213-24 (PMC10936193; doi:10.1128/mbio.00213-24)
Supplement: Table S3 — KEGG pathway enrichment analysis. [file mbio.00213-24-s0004.xlsx]

## Sheet: suppl_table_3
Suppl. table 3. The table shows KEGG pathway enrichment analysis of set of genes that were differentially expressed in Erwinia amylovora (Ea), Pantoea CT-1039 (Pa) and Pseudomonas CT-1059 (Ps) upon tripartite co-culture.
		KEGG_code	description	strain	score	count	total	p-value	set of genes
	L001	ko00920	00920 Sulfur metabolism [PATH:ko00920]	Ea	0	4	33	0.011	Ea_02367,Ea_02662,Ea_02663,Ea_02664
	L002	ko00340	00340 Histidine metabolism [PATH:ko00340]	Pa	0	8	16	0.016	Pa_02810,Pa_02811,Pa_02812,Pa_02813,Pa_02814,Pa_02815,Pa_02816,Pa_02818
	L003	ko00650	00650 Butanoate metabolism [PATH:ko00650]	Pa	0	7	13	0.016	Pa_00571,Pa_00572,Pa_00573,Pa_03764,Pa_04058,Pa_04059,Pa_04374
	L004	ko00920	00920 Sulfur metabolism [PATH:ko00920]	Pa	1	18	37	0.00034	Pa_00090,Pa_00111,Pa_01389,Pa_01390,Pa_01391,Pa_01393,Pa_01394,Pa_01395,Pa_03107,Pa_03108,Pa_03109,Pa_03110,Pa_03360,Pa_03843,Pa_03844,Pa_03845,Pa_03846,Pa_05257
	L005	ko03010	03010 Ribosome [PATH:ko03010]	Pa	7	36	56	8.5e-13	Pa_00283,Pa_00284,Pa_00314,Pa_02922,Pa_03310,Pa_03605,Pa_03703,Pa_03704,Pa_03800,Pa_03801,Pa_03802,Pa_03803,Pa_03804,Pa_03805,Pa_03807,Pa_03808,Pa_03809,Pa_03810,Pa_03812,Pa_03813,Pa_03814,Pa_03815,Pa_03816,Pa_03817,Pa_03818,Pa_03819,Pa_03820,Pa_03821,Pa_03822,Pa_03823,Pa_03830,Pa_03831,Pa_04088,Pa_04089,Pa_04090,Pa_04091
	L006	ko00500	00500 Starch and sucrose metabolism [PATH:ko00500]	Ps	0	9	23	0.035	Ps_00236,Ps_00238,Ps_00239,Ps_00626,Ps_00627,Ps_00628,Ps_00629,Ps_00631,Ps_05405
	L007	ko03060	03060 Protein export [PATH:ko03060]	Ps	0	7	16	0.035	Ps_02195,Ps_02282,Ps_02346,Ps_02347,Ps_02803,Ps_03781,Ps_04794
	L008	ko00190	00190 Oxidative phosphorylation [PATH:ko00190]	Ps	4	29	52	2.4e-09	Ps_01000,Ps_01002,Ps_01003,Ps_01004,Ps_01005,Ps_01006,Ps_01007,Ps_01008,Ps_01010,Ps_01011,Ps_01012,Ps_01784,Ps_02378,Ps_02379,Ps_02380,Ps_02381,Ps_02382,Ps_02591,Ps_03407,Ps_03412,Ps_03413,Ps_03484,Ps_03485,Ps_03486,Ps_03487,Ps_03491,Ps_05569,Ps_05570,Ps_05571
	L009	ko03450	03450 Non-homologous end-joining [PATH:ko03450]	Ps	9	4	4	0	Ps_00280,Ps_00281,Ps_00282,Ps_00283
	L010	ko00640	00640 Propanoate metabolism [PATH:ko00640]	Ps	1	9	15	0.00057	Ps_01144,Ps_01145,Ps_01146,Ps_01860,Ps_01861,Ps_01863,Ps_01896,Ps_02450,Ps_05010
	L011	ko03010	03010 Ribosome [PATH:ko03010]	Ps	5	31	53	1.5e-10	Ps_02281,Ps_02767,Ps_02768,Ps_02769,Ps_02772,Ps_02773,Ps_02774,Ps_02775,Ps_02776,Ps_02781,Ps_02785,Ps_02786,Ps_02787,Ps_02788,Ps_02789,Ps_02791,Ps_02794,Ps_02795,Ps_02798,Ps_02799,Ps_02801,Ps_02860,Ps_03257,Ps_03258,Ps_03843,Ps_03971,Ps_03972,Ps_04226,Ps_04316,Ps_04745,Ps_05095
